# Supplementary material for: Comparative Analysis of HSF Genes From Secale cereale and its Triticeae Relatives Reveal Ancient and Recent Gene Expansions
Source: Front Genet. 2021 Nov 23;12:801218. doi: 10.3389/fgene.2021.801218 (PMC8650501; doi:10.3389/fgene.2021.801218)
Supplement: Supplementary file 6 [file Table4.XLSX]

## Sheet: S.cereale vs H.vulgare
Table S4. Intraspecies syntenic blocks containing genes between S. cereale and H. vulgare, S. cereale and T. aestivum.
S. cereale				H. vulgare
GWHASIY00000001	ScWN1R01G521600	886373937	886377304	chr1H	HORVU.MOREX.r3.1HG0083950	493532271	493535406
GWHASIY00000002	ScWN2R01G144200	167108563	167112452	chr2H	HORVU.MOREX.r3.2HG0119970	69566652	69569615
GWHASIY00000002	ScWN2R01G051200	42045054	42050645	chr2H	HORVU.MOREX.r3.2HG0108550	28092092	28096071
GWHASIY00000002	ScWN2R01G215600	286393343	286397575	chr2H	HORVU.MOREX.r3.2HG0134940	166718583	166721107
GWHASIY00000002	ScWN2R01G473100	918861903	918863172	chr2H	HORVU.MOREX.r3.2HG0187550	587070876	587072209
GWHASIY00000002	ScWN2R01G473100	918861903	918863172	chr5H	HORVU.MOREX.r3.5HG0497990	497105074	497106734
GWHASIY00000003	ScWN3R01G306300	699806622	699808235	chr3H	HORVU.MOREX.r3.3HG0273590	381999652	382000837
GWHASIY00000003	ScWN3R01G372200	821242906	821244261	chr3H	HORVU.MOREX.r3.3HG0286890	474231839	474233004
GWHASIY00000003	ScWN3R01G379900	832918011	832920547	chr3H	HORVU.MOREX.r3.3HG0288860	485616646	485618810
GWHASIY00000005	ScWN5R01G654800	971074069	971075294	chr4H	HORVU.MOREX.r3.4HG0417910	607667470	607668631
GWHASIY00000005	ScWN5R01G653000	969775660	969782425	chr4H	HORVU.MOREX.r3.4HG0418180	608462838	608463925
GWHASIY00000005	ScWN5R01G347500	655134075	655135880	chr5H	HORVU.MOREX.r3.5HG0497990	497105074	497106734
GWHASIY00000005	ScWN5R01G250200	541435992	541438599	chr5H	HORVU.MOREX.r3.5HG0486260	458776856	458778559
GWHASIY00000005	ScWN5R01G252400	544325317	544330036	chr5H	HORVU.MOREX.r3.5HG0486440	459851486	459856306
GWHASIY00000005	ScWN5R01G434100	764085628	764090346	chr5H	HORVU.MOREX.r3.5HG0509970	525536324	525537516
GWHASIY00000005	ScWN5R01G488100	816224756	816229276	chr5H	HORVU.MOREX.r3.5HG0519000	547273814	547277504
GWHASIY00000005	ScWN5R01G347500	655134075	655135880	chr7H	HORVU.MOREX.r3.7HG0686980	229170442	229172096
GWHASIY00000006	ScWN6R01G024500	18161087	18165468	chr6H	HORVU.MOREX.r3.6HG0554990	42320195	42323115
GWHASIY00000007	ScWN7R01G129200	127903772	127907037	chr4H	HORVU.MOREX.r3.4HG0402170	559498745	559500854
GWHASIY00000007	ScWN7R01G170200	187982963	187987052	chr4H	HORVU.MOREX.r3.4HG0395190	525145385	525149777
GWHASIY00000007	ScWN7R01G256000	371611473	371613286	chr5H	HORVU.MOREX.r3.5HG0497990	497105074	497106734
GWHASIY00000007	ScWN7R01G015600	11717398	11725327	chr5H	HORVU.MOREX.r3.5HG0536140	582876970	582883995
GWHASIY00000007	ScWN7R01G394900	797403403	797407894	chr5H	HORVU.MOREX.r3.5HG0519000	547273814	547277504
GWHASIY00000007	ScWN7R01G358700	729161667	729163196	chr7H	HORVU.MOREX.r3.7HG0717290	508867173	508868325
GWHASIY00000007	ScWN7R01G256000	371611473	371613286	chr7H	HORVU.MOREX.r3.7HG0686980	229170442	229172096
GWHASIY00000007	ScWN7R01G363300	740523493	740525239	chr7H	HORVU.MOREX.r3.7HG0718540	519166672	519168506
GWHASIY00000001	ScWN1R01G225200	465680949	465683861	chr1H	HORVU.MOREX.r3.1HG0048730	322464853	322469397
GWHASIY00000001	ScWN1R01G225300	465894254	465899771	chr1H	HORVU.MOREX.r3.1HG0048800	322894614	322899926
GWHASIY00000001	ScWN1R01G225400	466264706	466264981	chr1H	HORVU.MOREX.r3.1HG0049000	324158259	324158513
GWHASIY00000001	ScWN1R01G225500	466785829	466788769	chr1H	HORVU.MOREX.r3.1HG0049040	324510332	324512777
GWHASIY00000001	ScWN1R01G225600	466849155	466850757	chr1H	HORVU.MOREX.r3.1HG0049050	324520996	324522501
GWHASIY00000001	ScWN1R01G225700	466851473	466853537	chr1H	HORVU.MOREX.r3.1HG0049060	324523421	324524688
GWHASIY00000001	ScWN1R01G226200	467390049	467398345	chr1H	HORVU.MOREX.r3.1HG0049110	324730649	324738608
GWHASIY00000001	ScWN1R01G227000	468882630	468883664	chr1H	HORVU.MOREX.r3.1HG0049170	324991051	324991359
GWHASIY00000001	ScWN1R01G227100	468885418	468894723	chr1H	HORVU.MOREX.r3.1HG0049180	324995268	325003202
GWHASIY00000001	ScWN1R01G227200	469158232	469163839	chr1H	HORVU.MOREX.r3.1HG0049190	325393921	325401691
GWHASIY00000001	ScWN1R01G227400	469439420	469440772	chr1H	HORVU.MOREX.r3.1HG0049200	325556860	325558865
GWHASIY00000001	ScWN1R01G227500	469462707	469466730	chr1H	HORVU.MOREX.r3.1HG0049220	325750502	325753495
GWHASIY00000001	ScWN1R01G227600	470025338	470030460	chr1H	HORVU.MOREX.r3.1HG0049340	327092287	327096987
GWHASIY00000001	ScWN1R01G228000	471823007	471828033	chr1H	HORVU.MOREX.r3.1HG0049410	327913972	327917257
GWHASIY00000001	ScWN1R01G228300	472867416	472873955	chr1H	HORVU.MOREX.r3.1HG0049460	328639578	328646064
GWHASIY00000001	ScWN1R01G228600	473557084	473558879	chr1H	HORVU.MOREX.r3.1HG0049480	328795992	328797685
GWHASIY00000001	ScWN1R01G228700	473737068	473738609	chr1H	HORVU.MOREX.r3.1HG0049490	329131552	329133195
GWHASIY00000001	ScWN1R01G229300	474574444	474583392	chr1H	HORVU.MOREX.r3.1HG0049580	329640130	329647031
GWHASIY00000001	ScWN1R01G230000	475985438	476000123	chr1H	HORVU.MOREX.r3.1HG0049600	330082178	330104879
GWHASIY00000001	ScWN1R01G230200	476309305	476313695	chr1H	HORVU.MOREX.r3.1HG0049610	330388377	330391834
GWHASIY00000001	ScWN1R01G230300	476314142	476318270	chr1H	HORVU.MOREX.r3.1HG0049620	330392505	330397118
GWHASIY00000001	ScWN1R01G230500	476856649	476860926	chr1H	HORVU.MOREX.r3.1HG0049650	331237240	331241167
GWHASIY00000001	ScWN1R01G230600	476861834	476872357	chr1H	HORVU.MOREX.r3.1HG0049700	331417293	331422529
GWHASIY00000001	ScWN1R01G230900	477287237	477292274	chr1H	HORVU.MOREX.r3.1HG0049840	331852002	331857133
GWHASIY00000001	ScWN1R01G231700	478714690	478716589	chr1H	HORVU.MOREX.r3.1HG0050070	333655757	333656429
GWHASIY00000001	ScWN1R01G232400	479985482	479986963	chr1H	HORVU.MOREX.r3.1HG0050140	334243705	334244337
GWHASIY00000001	ScWN1R01G232800	480712837	480716920	chr1H	HORVU.MOREX.r3.1HG0050190	334378966	334381629
GWHASIY00000001	ScWN1R01G232900	481156436	481164162	chr1H	HORVU.MOREX.r3.1HG0050200	334733183	334741995
GWHASIY00000001	ScWN1R01G234100	484522752	484525604	chr1H	HORVU.MOREX.r3.1HG0050330	335855723	335860192
GWHASIY00000001	ScWN1R01G234600	484902677	484906705	chr1H	HORVU.MOREX.r3.1HG0050560	336955412	336958708
GWHASIY00000001	ScWN1R01G234700	484906117	484908299	chr1H	HORVU.MOREX.r3.1HG0050570	336959175	336961097
GWHASIY00000001	ScWN1R01G234800	484908587	484914549	chr1H	HORVU.MOREX.r3.1HG0050580	336961242	336967161
GWHASIY00000001	ScWN1R01G234900	485499183	485508021	chr1H	HORVU.MOREX.r3.1HG0050630	337308096	337317227
GWHASIY00000001	ScWN1R01G235000	485507413	485516886	chr1H	HORVU.MOREX.r3.1HG0050640	337317419	337320891
GWHASIY00000001	ScWN1R01G235100	486188342	486191049	chr1H	HORVU.MOREX.r3.1HG0050650	337369015	337371972
GWHASIY00000001	ScWN1R01G235200	486543184	486545137	chr1H	HORVU.MOREX.r3.1HG0050670	337603042	337604121
GWHASIY00000001	ScWN1R01G235300	486695607	486697481	chr1H	HORVU.MOREX.r3.1HG0050700	337928728	337931407
GWHASIY00000001	ScWN1R01G235900	488279734	488283213	chr1H	HORVU.MOREX.r3.1HG0050780	338481578	338485054
GWHASIY00000001	ScWN1R01G236000	488283674	488285335	chr1H	HORVU.MOREX.r3.1HG0050790	338486440	338487604
GWHASIY00000001	ScWN1R01G236200	491324655	491325843	chr1H	HORVU.MOREX.r3.1HG0050830	338956501	338957778
GWHASIY00000001	ScWN1R01G236400	491478896	491483871	chr1H	HORVU.MOREX.r3.1HG0050850	339111983	339117125
GWHASIY00000001	ScWN1R01G236500	492221610	492225554	chr1H	HORVU.MOREX.r3.1HG0050880	339454202	339457914
GWHASIY00000001	ScWN1R01G236600	492614156	492619434	chr1H	HORVU.MOREX.r3.1HG0050920	339677110	339684190
GWHASIY00000001	ScWN1R01G236700	493086826	493089181	chr1H	HORVU.MOREX.r3.1HG0050970	340238012	340240215
GWHASIY00000001	ScWN1R01G237500	495416355	495426478	chr1H	HORVU.MOREX.r3.1HG0050990	340404571	340409488
GWHASIY00000001	ScWN1R01G238100	496729532	496733891	chr1H	HORVU.MOREX.r3.1HG0051090	341199997	341201525
GWHASIY00000001	ScWN1R01G238200	496731830	496735589	chr1H	HORVU.MOREX.r3.1HG0051110	341213522	341217938
GWHASIY00000001	ScWN1R01G238300	496737176	496743154	chr1H	HORVU.MOREX.r3.1HG0051120	341220033	341224175
GWHASIY00000001	ScWN1R01G239200	497476078	497478270	chr1H	HORVU.MOREX.r3.1HG0051180	341794340	341796176
GWHASIY00000001	ScWN1R01G239300	497478719	497482806	chr1H	HORVU.MOREX.r3.1HG0051190	341797765	341802475
GWHASIY00000001	ScWN1R01G239400	497779652	497780095	chr1H	HORVU.MOREX.r3.1HG0051220	342058073	342058773
GWHASIY00000001	ScWN1R01G239500	498183043	498185901	chr1H	HORVU.MOREX.r3.1HG0051310	342479690	342482174
GWHASIY00000001	ScWN1R01G239600	498488912	498537024	chr1H	HORVU.MOREX.r3.1HG0051380	342775749	342778286
GWHASIY00000001	ScWN1R01G239700	499202088	499206179	chr1H	HORVU.MOREX.r3.1HG0051510	343177674	343181683
GWHASIY00000001	ScWN1R01G239800	499210991	499212782	chr1H	HORVU.MOREX.r3.1HG0051520	343185400	343187058
GWHASIY00000001	ScWN1R01G240100	499890127	499891331	chr1H	HORVU.MOREX.r3.1HG0051580	343777633	343779633
GWHASIY00000001	ScWN1R01G240200	500075066	500084491	chr1H	HORVU.MOREX.r3.1HG0051600	344033887	344034486
GWHASIY00000001	ScWN1R01G240300	500441505	500445298	chr1H	HORVU.MOREX.r3.1HG0051640	344211612	344214535
GWHASIY00000001	ScWN1R01G240500	500780916	500805997	chr1H	HORVU.MOREX.r3.1HG0051660	344376698	344378853
GWHASIY00000001	ScWN1R01G240600	500803980	500812941	chr1H	HORVU.MOREX.r3.1HG0051670	344378983	344385900
GWHASIY00000001	ScWN1R01G240700	501123501	501126211	chr1H	HORVU.MOREX.r3.1HG0051710	344816183	344818868
GWHASIY00000001	ScWN1R01G240900	501475059	501476186	chr1H	HORVU.MOREX.r3.1HG0051740	345012471	345013559
GWHASIY00000001	ScWN1R01G241100	501545291	501546388	chr1H	HORVU.MOREX.r3.1HG0051750	345061865	345062825
GWHASIY00000001	ScWN1R01G241600	501671587	501672650	chr1H	HORVU.MOREX.r3.1HG0051880	345560281	345561448
GWHASIY00000001	ScWN1R01G241800	501700803	501702172	chr1H	HORVU.MOREX.r3.1HG0051900	345637424	345638209
GWHASIY00000001	ScWN1R01G242100	502054635	502057160	chr1H	HORVU.MOREX.r3.1HG0051920	345853727	345856017
GWHASIY00000001	ScWN1R01G242200	502724541	502733036	chr1H	HORVU.MOREX.r3.1HG0051930	345977981	345985635
GWHASIY00000001	ScWN1R01G242400	503395137	503397998	chr1H	HORVU.MOREX.r3.1HG0051940	346027610	346031790
GWHASIY00000001	ScWN1R01G242500	503465926	503467109	chr1H	HORVU.MOREX.r3.1HG0052020	346380695	346381442
GWHASIY00000001	ScWN1R01G242800	504190240	504191351	chr1H	HORVU.MOREX.r3.1HG0052060	346544906	346545861
GWHASIY00000001	ScWN1R01G242900	504301432	504307811	chr1H	HORVU.MOREX.r3.1HG0052080	346948773	346956250
GWHASIY00000001	ScWN1R01G243000	504323033	504326431	chr1H	HORVU.MOREX.r3.1HG0052100	346959273	346962010
GWHASIY00000001	ScWN1R01G243100	504599928	504601469	chr1H	HORVU.MOREX.r3.1HG0052110	346992485	346993905
GWHASIY00000001	ScWN1R01G243200	504614799	504617698	chr1H	HORVU.MOREX.r3.1HG0052120	346995504	346998873
GWHASIY00000001	ScWN1R01G243300	504755961	504759909	chr1H	HORVU.MOREX.r3.1HG0052130	347257234	347261337
GWHASIY00000001	ScWN1R01G243400	505142882	505148832	chr1H	HORVU.MOREX.r3.1HG0052140	347441359	347445875
GWHASIY00000001	ScWN1R01G243700	505655130	505659831	chr1H	HORVU.MOREX.r3.1HG0052200	347881817	347886287
GWHASIY00000001	ScWN1R01G243800	505806358	505820411	chr1H	HORVU.MOREX.r3.1HG0052220	347981187	348000255
GWHASIY00000001	ScWN1R01G244300	506359370	506374490	chr1H	HORVU.MOREX.r3.1HG0052290	348592999	348622881
GWHASIY00000001	ScWN1R01G244600	507209710	507211902	chr1H	HORVU.MOREX.r3.1HG0052300	348729480	348731685
GWHASIY00000001	ScWN1R01G245400	508355859	508358115	chr1H	HORVU.MOREX.r3.1HG0052350	349179926	349181536
GWHASIY00000001	ScWN1R01G245700	509021405	509024611	chr1H	HORVU.MOREX.r3.1HG0052400	349255153	349257362
GWHASIY00000001	ScWN1R01G245800	509063520	509066247	chr1H	HORVU.MOREX.r3.1HG0052450	349392561	349394801
GWHASIY00000001	ScWN1R01G245900	509070054	509075372	chr1H	HORVU.MOREX.r3.1HG0052470	349471504	349476608
GWHASIY00000001	ScWN1R01G246200	509496854	509500960	chr1H	HORVU.MOREX.r3.1HG0052510	349764666	349768378
GWHASIY00000001	ScWN1R01G246600	509884461	509903289	chr1H	HORVU.MOREX.r3.1HG0052640	350370455	350378704
GWHASIY00000001	ScWN1R01G246800	510067432	510075641	chr1H	HORVU.MOREX.r3.1HG0052690	350843044	350850367
GWHASIY00000001	ScWN1R01G246900	510705263	510709462	chr1H	HORVU.MOREX.r3.1HG0052700	350867549	350871428
GWHASIY00000001	ScWN1R01G247100	511763654	511766304	chr1H	HORVU.MOREX.r3.1HG0052720	351552397	351555825
GWHASIY00000001	ScWN1R01G247200	511767767	511769635	chr1H	HORVU.MOREX.r3.1HG0052730	351591600	351594288
GWHASIY00000001	ScWN1R01G247400	511845606	511859823	chr1H	HORVU.MOREX.r3.1HG0052750	351711966	351715255
GWHASIY00000001	ScWN1R01G247700	512402874	512403833	chr1H	HORVU.MOREX.r3.1HG0052800	352520592	352521542
GWHASIY00000001	ScWN1R01G248200	512981465	512983479	chr1H	HORVU.MOREX.r3.1HG0052930	353383080	353385009
GWHASIY00000001	ScWN1R01G248300	513020017	513027246	chr1H	HORVU.MOREX.r3.1HG0052940	353386194	353400355
GWHASIY00000001	ScWN1R01G248600	513180421	513186138	chr1H	HORVU.MOREX.r3.1HG0052970	353642144	353643794
GWHASIY00000001	ScWN1R01G248800	513391810	513392451	chr1H	HORVU.MOREX.r3.1HG0052980	353861091	353861907
GWHASIY00000001	ScWN1R01G248900	513392988	513396877	chr1H	HORVU.MOREX.r3.1HG0052990	353862894	353866211
GWHASIY00000001	ScWN1R01G249100	514273764	514276427	chr1H	HORVU.MOREX.r3.1HG0053060	354210439	354212615
GWHASIY00000001	ScWN1R01G249300	515102673	515107581	chr1H	HORVU.MOREX.r3.1HG0053110	354725644	354730139
GWHASIY00000001	ScWN1R01G249400	515107601	515111738	chr1H	HORVU.MOREX.r3.1HG0053120	354730766	354735067
GWHASIY00000001	ScWN1R01G249500	515217946	515222032	chr1H	HORVU.MOREX.r3.1HG0053140	354809521	354810099
GWHASIY00000001	ScWN1R01G249600	515792697	515794790	chr1H	HORVU.MOREX.r3.1HG0053170	355044268	355046930
GWHASIY00000001	ScWN1R01G249700	515875584	515892446	chr1H	HORVU.MOREX.r3.1HG0053190	355259746	355275474
GWHASIY00000001	ScWN1R01G249900	516170943	516173537	chr1H	HORVU.MOREX.r3.1HG0053230	355554938	355556995
GWHASIY00000001	ScWN1R01G250000	516198075	516203267	chr1H	HORVU.MOREX.r3.1HG0053250	355673940	355679531
GWHASIY00000001	ScWN1R01G250200	516518407	516521285	chr1H	HORVU.MOREX.r3.1HG0053260	355931781	355935163
GWHASIY00000001	ScWN1R01G250300	516521471	516535498	chr1H	HORVU.MOREX.r3.1HG0053270	355935389	355958251
GWHASIY00000001	ScWN1R01G250400	516717296	516717868	chr1H	HORVU.MOREX.r3.1HG0053300	356131653	356132700
GWHASIY00000001	ScWN1R01G250500	517012260	517012805	chr1H	HORVU.MOREX.r3.1HG0053320	356406695	356407206
GWHASIY00000001	ScWN1R01G250600	517016039	517021208	chr1H	HORVU.MOREX.r3.1HG0053350	356412861	356413653
GWHASIY00000001	ScWN1R01G250700	517021455	517024256	chr1H	HORVU.MOREX.r3.1HG0053360	356413726	356417131
GWHASIY00000001	ScWN1R01G250800	517025710	517027478	chr1H	HORVU.MOREX.r3.1HG0053380	356418843	356419886
GWHASIY00000001	ScWN1R01G251000	517359545	517363666	chr1H	HORVU.MOREX.r3.1HG0053420	356794681	356797121
GWHASIY00000001	ScWN1R01G251100	517718179	517719980	chr1H	HORVU.MOREX.r3.1HG0053440	357051796	357053219
GWHASIY00000001	ScWN1R01G251200	517721906	517728719	chr1H	HORVU.MOREX.r3.1HG0053450	357055841	357059682
GWHASIY00000001	ScWN1R01G251300	517728971	517734941	chr1H	HORVU.MOREX.r3.1HG0053470	357062278	357066328
GWHASIY00000001	ScWN1R01G251400	517735864	517738347	chr1H	HORVU.MOREX.r3.1HG0053480	357066811	357070027
GWHASIY00000001	ScWN1R01G251600	517949531	517951480	chr1H	HORVU.MOREX.r3.1HG0053520	357307918	357311052
GWHASIY00000001	ScWN1R01G252600	519929625	519932706	chr1H	HORVU.MOREX.r3.1HG0053570	357995452	357999905
GWHASIY00000001	ScWN1R01G252700	519932753	519936273	chr1H	HORVU.MOREX.r3.1HG0053580	357999974	358002913
GWHASIY00000001	ScWN1R01G252800	520178254	520184114	chr1H	HORVU.MOREX.r3.1HG0053590	358248159	358253865
GWHASIY00000001	ScWN1R01G253400	521458090	521460610	chr1H	HORVU.MOREX.r3.1HG0053610	358404737	358407626
GWHASIY00000001	ScWN1R01G253600	521715323	521717522	chr1H	HORVU.MOREX.r3.1HG0053620	358675347	358677474
GWHASIY00000001	ScWN1R01G253800	521830177	521835853	chr1H	HORVU.MOREX.r3.1HG0053630	358874761	358879295
GWHASIY00000001	ScWN1R01G253900	521838865	521843036	chr1H	HORVU.MOREX.r3.1HG0053650	358882551	358886760
GWHASIY00000001	ScWN1R01G254100	523493090	523494226	chr1H	HORVU.MOREX.r3.1HG0053660	359132586	359133940
GWHASIY00000001	ScWN1R01G254200	524079376	524084564	chr1H	HORVU.MOREX.r3.1HG0053690	359175827	359179065
GWHASIY00000001	ScWN1R01G254300	524276280	524281716	chr1H	HORVU.MOREX.r3.1HG0053700	359268072	359273626
GWHASIY00000001	ScWN1R01G254600	524346794	524350552	chr1H	HORVU.MOREX.r3.1HG0053720	359447915	359454016
GWHASIY00000001	ScWN1R01G255100	524931045	524931593	chr1H	HORVU.MOREX.r3.1HG0053840	359789261	359793442
GWHASIY00000001	ScWN1R01G255500	525295877	525298135	chr1H	HORVU.MOREX.r3.1HG0053880	359986573	359990201
GWHASIY00000001	ScWN1R01G255700	525949000	525953448	chr1H	HORVU.MOREX.r3.1HG0053900	360345499	360347996
GWHASIY00000001	ScWN1R01G255800	525954186	525955268	chr1H	HORVU.MOREX.r3.1HG0053910	360349881	360350750
GWHASIY00000001	ScWN1R01G255900	525955654	525957570	chr1H	HORVU.MOREX.r3.1HG0053920	360352003	360353889
GWHASIY00000001	ScWN1R01G256000	526412017	526417933	chr1H	HORVU.MOREX.r3.1HG0053930	360357959	360363576
GWHASIY00000001	ScWN1R01G256100	526465582	526468697	chr1H	HORVU.MOREX.r3.1HG0053940	360569260	360572381
GWHASIY00000001	ScWN1R01G256200	526479665	526482450	chr1H	HORVU.MOREX.r3.1HG0053960	360670795	360673549
GWHASIY00000001	ScWN1R01G256500	526617126	526619205	chr1H	HORVU.MOREX.r3.1HG0053990	360735894	360738113
GWHASIY00000001	ScWN1R01G256600	526619641	526624427	chr1H	HORVU.MOREX.r3.1HG0054000	360738294	360741184
GWHASIY00000001	ScWN1R01G256700	526622514	526626174	chr1H	HORVU.MOREX.r3.1HG0054010	360741291	360743762
GWHASIY00000001	ScWN1R01G256800	526930778	526946152	chr1H	HORVU.MOREX.r3.1HG0054030	360818199	360830385
GWHASIY00000001	ScWN1R01G257000	527082390	527084835	chr1H	HORVU.MOREX.r3.1HG0054070	361225481	361227791
GWHASIY00000001	ScWN1R01G257100	527394629	527398143	chr1H	HORVU.MOREX.r3.1HG0054110	361536815	361540284
GWHASIY00000001	ScWN1R01G257200	527876958	527937973	chr1H	HORVU.MOREX.r3.1HG0054150	361760696	361776375
GWHASIY00000001	ScWN1R01G257300	528327897	528329258	chr1H	HORVU.MOREX.r3.1HG0054160	361798760	361800108
GWHASIY00000001	ScWN1R01G257500	528547831	528549363	chr1H	HORVU.MOREX.r3.1HG0054170	361887174	361888390
GWHASIY00000001	ScWN1R01G257800	529231888	529243235	chr1H	HORVU.MOREX.r3.1HG0054220	362447175	362456082
GWHASIY00000001	ScWN1R01G257900	529704231	529705776	chr1H	HORVU.MOREX.r3.1HG0054270	362789380	362790771
GWHASIY00000001	ScWN1R01G258000	529978876	529980572	chr1H	HORVU.MOREX.r3.1HG0054280	362975691	362977314
GWHASIY00000001	ScWN1R01G258200	530611207	530612759	chr1H	HORVU.MOREX.r3.1HG0054310	363208690	363209571
GWHASIY00000001	ScWN1R01G258300	531096089	531097250	chr1H	HORVU.MOREX.r3.1HG0054350	363437111	363437832
GWHASIY00000001	ScWN1R01G258500	531845417	531851388	chr1H	HORVU.MOREX.r3.1HG0054390	363706153	363714724
GWHASIY00000001	ScWN1R01G258700	532778505	532781788	chr1H	HORVU.MOREX.r3.1HG0054440	364022917	364026123
GWHASIY00000001	ScWN1R01G258800	533352779	533355892	chr1H	HORVU.MOREX.r3.1HG0054480	364526364	364527821
GWHASIY00000001	ScWN1R01G258900	533357493	533359753	chr1H	HORVU.MOREX.r3.1HG0054490	364530933	364532388
GWHASIY00000001	ScWN1R01G259000	533626353	533646179	chr1H	HORVU.MOREX.r3.1HG0054500	364621799	364622327
GWHASIY00000001	ScWN1R01G259100	533830741	533838205	chr1H	HORVU.MOREX.r3.1HG0054510	364645319	364648117
GWHASIY00000001	ScWN1R01G259800	535304511	535309009	chr1H	HORVU.MOREX.r3.1HG0054530	364793630	364798249
GWHASIY00000001	ScWN1R01G259900	535468863	535510541	chr1H	HORVU.MOREX.r3.1HG0054550	364938922	364941266
GWHASIY00000001	ScWN1R01G260000	535590124	535594814	chr1H	HORVU.MOREX.r3.1HG0054580	365072095	365076760
GWHASIY00000001	ScWN1R01G260100	536120166	536120408	chr1H	HORVU.MOREX.r3.1HG0054710	366036122	366036698
GWHASIY00000001	ScWN1R01G260200	536262449	536267143	chr1H	HORVU.MOREX.r3.1HG0054790	366430063	366434346
GWHASIY00000001	ScWN1R01G260300	536433893	536448275	chr1H	HORVU.MOREX.r3.1HG0054820	366532571	366535232
GWHASIY00000001	ScWN1R01G260500	536574507	536579089	chr1H	HORVU.MOREX.r3.1HG0054870	366556372	366557912
GWHASIY00000001	ScWN1R01G260600	536820079	536821315	chr1H	HORVU.MOREX.r3.1HG0054910	367008050	367008982
GWHASIY00000001	ScWN1R01G260700	537048120	537054533	chr1H	HORVU.MOREX.r3.1HG0054940	367141173	367149152
GWHASIY00000001	ScWN1R01G260800	537104092	537105730	chr1H	HORVU.MOREX.r3.1HG0054950	367239478	367240997
GWHASIY00000001	ScWN1R01G261000	537161585	537164025	chr1H	HORVU.MOREX.r3.1HG0054960	367455327	367458976
GWHASIY00000001	ScWN1R01G261100	537165750	537166601	chr1H	HORVU.MOREX.r3.1HG0054980	367503230	367504036
GWHASIY00000001	ScWN1R01G261500	537707844	537715327	chr1H	HORVU.MOREX.r3.1HG0055150	368198739	368199485
GWHASIY00000001	ScWN1R01G261600	538371878	538373497	chr1H	HORVU.MOREX.r3.1HG0055230	368434994	368436482
GWHASIY00000001	ScWN1R01G261700	538444436	538445141	chr1H	HORVU.MOREX.r3.1HG0055240	368645206	368645541
GWHASIY00000001	ScWN1R01G261900	539408175	539410594	chr1H	HORVU.MOREX.r3.1HG0055380	369704118	369706897
GWHASIY00000001	ScWN1R01G262000	539412966	539416408	chr1H	HORVU.MOREX.r3.1HG0055400	369709883	369713026
GWHASIY00000001	ScWN1R01G262100	539420279	539426392	chr1H	HORVU.MOREX.r3.1HG0055410	369714127	369719678
GWHASIY00000001	ScWN1R01G262200	539426718	539428860	chr1H	HORVU.MOREX.r3.1HG0055420	369720377	369723631
GWHASIY00000001	ScWN1R01G282000	566286840	566308912	chr1H	HORVU.MOREX.r3.1HG0055570	370852408	370859335
GWHASIY00000001	ScWN1R01G282400	566814247	566820613	chr1H	HORVU.MOREX.r3.1HG0055600	371347590	371357572
GWHASIY00000001	ScWN1R01G282500	566921085	566922849	chr1H	HORVU.MOREX.r3.1HG0055620	371472102	371474099
GWHASIY00000001	ScWN1R01G282900	567343979	567352517	chr1H	HORVU.MOREX.r3.1HG0055650	371625468	371634457
GWHASIY00000001	ScWN1R01G283700	567875288	567876691	chr1H	HORVU.MOREX.r3.1HG0055780	372138710	372139971
GWHASIY00000001	ScWN1R01G284400	569026836	569032381	chr1H	HORVU.MOREX.r3.1HG0055870	372775735	372778598
GWHASIY00000001	ScWN1R01G287000	572934009	572935862	chr1H	HORVU.MOREX.r3.1HG0055960	373728674	373731244
GWHASIY00000001	ScWN1R01G287100	573293898	573297609	chr1H	HORVU.MOREX.r3.1HG0056010	374227210	374233630
GWHASIY00000001	ScWN1R01G287200	573298301	573298756	chr1H	HORVU.MOREX.r3.1HG0056020	374234117	374234557
GWHASIY00000001	ScWN1R01G287300	573401577	573402541	chr1H	HORVU.MOREX.r3.1HG0056070	374371543	374371977
GWHASIY00000001	ScWN1R01G287600	573442901	573443817	chr1H	HORVU.MOREX.r3.1HG0056150	374661896	374662513
GWHASIY00000001	ScWN1R01G287800	573623426	573628014	chr1H	HORVU.MOREX.r3.1HG0056160	374767111	374774624
GWHASIY00000001	ScWN1R01G287900	573788296	573793913	chr1H	HORVU.MOREX.r3.1HG0056230	374889340	374894528
GWHASIY00000001	ScWN1R01G288000	573796152	573800309	chr1H	HORVU.MOREX.r3.1HG0056240	374897373	374901460
GWHASIY00000001	ScWN1R01G288400	574757795	574760280	chr1H	HORVU.MOREX.r3.1HG0056290	375625072	375628098
GWHASIY00000001	ScWN1R01G288900	575821376	575824891	chr1H	HORVU.MOREX.r3.1HG0056490	376974529	376977940
GWHASIY00000001	ScWN1R01G289300	576384198	576430488	chr1H	HORVU.MOREX.r3.1HG0056560	377619060	377622179
GWHASIY00000001	ScWN1R01G289400	576833555	576835158	chr1H	HORVU.MOREX.r3.1HG0056570	378086356	378087902
GWHASIY00000001	ScWN1R01G289900	577537991	577539748	chr1H	HORVU.MOREX.r3.1HG0056640	378734438	378751174
GWHASIY00000001	ScWN1R01G290000	577568331	577584284	chr1H	HORVU.MOREX.r3.1HG0056670	378979003	379000744
GWHASIY00000001	ScWN1R01G291700	580270219	580274562	chr1H	HORVU.MOREX.r3.1HG0056780	379639541	379644111
GWHASIY00000001	ScWN1R01G291800	580282198	580283892	chr1H	HORVU.MOREX.r3.1HG0056790	379659561	379660314
GWHASIY00000001	ScWN1R01G291900	580282831	580285386	chr1H	HORVU.MOREX.r3.1HG0056800	379660401	379663016
GWHASIY00000001	ScWN1R01G292000	580498397	580500274	chr1H	HORVU.MOREX.r3.1HG0056810	379665096	379668321
GWHASIY00000001	ScWN1R01G292300	580693989	580700296	chr1H	HORVU.MOREX.r3.1HG0056880	380085910	380089496
GWHASIY00000001	ScWN1R01G292400	580790784	580794887	chr1H	HORVU.MOREX.r3.1HG0056890	380155866	380158610
GWHASIY00000001	ScWN1R01G292500	580974146	580976620	chr1H	HORVU.MOREX.r3.1HG0056990	380551929	380555315
GWHASIY00000001	ScWN1R01G292600	580976218	580977810	chr1H	HORVU.MOREX.r3.1HG0057000	380556171	380557760
GWHASIY00000001	ScWN1R01G292700	580978312	580980914	chr1H	HORVU.MOREX.r3.1HG0057010	380558195	380561201
GWHASIY00000001	ScWN1R01G292800	580984371	580986778	chr1H	HORVU.MOREX.r3.1HG0057030	380708423	380710734
GWHASIY00000001	ScWN1R01G292900	582012342	582015552	chr1H	HORVU.MOREX.r3.1HG0057040	380729586	380733705
GWHASIY00000001	ScWN1R01G293000	582281696	582283925	chr1H	HORVU.MOREX.r3.1HG0057210	381058592	381059692
GWHASIY00000001	ScWN1R01G293900	583548680	583598280	chr1H	HORVU.MOREX.r3.1HG0057310	381697442	381744610
GWHASIY00000001	ScWN1R01G294200	584635489	584638035	chr1H	HORVU.MOREX.r3.1HG0057350	381908583	381911105
GWHASIY00000001	ScWN1R01G295000	587120127	587124502	chr1H	HORVU.MOREX.r3.1HG0057410	382138696	382142101
GWHASIY00000001	ScWN1R01G295100	587291482	587295627	chr1H	HORVU.MOREX.r3.1HG0057430	382242928	382247150
GWHASIY00000001	ScWN1R01G295200	587299708	587306148	chr1H	HORVU.MOREX.r3.1HG0057440	382251189	382257645
GWHASIY00000001	ScWN1R01G295300	587307784	587311781	chr1H	HORVU.MOREX.r3.1HG0057470	382481213	382486243
GWHASIY00000001	ScWN1R01G295400	587570639	587574143	chr1H	HORVU.MOREX.r3.1HG0057490	382744420	382747805
GWHASIY00000001	ScWN1R01G295500	587761088	587764919	chr1H	HORVU.MOREX.r3.1HG0057520	382918392	382922392
GWHASIY00000001	ScWN1R01G295600	588015161	588019144	chr1H	HORVU.MOREX.r3.1HG0057530	383179942	383183060
GWHASIY00000001	ScWN1R01G295700	588019766	588021840	chr1H	HORVU.MOREX.r3.1HG0057540	383184580	383186291
GWHASIY00000001	ScWN1R01G296200	588324330	588326424	chr1H	HORVU.MOREX.r3.1HG0057550	383351105	383353767
GWHASIY00000001	ScWN1R01G296300	588329084	588333226	chr1H	HORVU.MOREX.r3.1HG0057560	383356866	383360977
GWHASIY00000001	ScWN1R01G296400	588604913	588607013	chr1H	HORVU.MOREX.r3.1HG0057570	383389255	383390619
GWHASIY00000001	ScWN1R01G296600	589018568	589019983	chr1H	HORVU.MOREX.r3.1HG0057580	383417712	383418311
GWHASIY00000001	ScWN1R01G296700	589278251	589280852	chr1H	HORVU.MOREX.r3.1HG0057590	383419737	383422307
GWHASIY00000001	ScWN1R01G296900	589977599	589983363	chr1H	HORVU.MOREX.r3.1HG0057620	383487076	383492577
GWHASIY00000001	ScWN1R01G297400	590127861	590132680	chr1H	HORVU.MOREX.r3.1HG0057670	383896010	383900898
GWHASIY00000001	ScWN1R01G297800	590740570	590745753	chr1H	HORVU.MOREX.r3.1HG0057740	384366485	384374113
GWHASIY00000001	ScWN1R01G298100	591380421	591381965	chr1H	HORVU.MOREX.r3.1HG0057750	384485227	384486297
GWHASIY00000001	ScWN1R01G298400	591854260	591855192	chr1H	HORVU.MOREX.r3.1HG0057800	385394198	385395118
GWHASIY00000001	ScWN1R01G298700	592615648	592617266	chr1H	HORVU.MOREX.r3.1HG0057840	385679409	385681245
GWHASIY00000001	ScWN1R01G298800	592765186	592768927	chr1H	HORVU.MOREX.r3.1HG0057870	385917588	385921053
GWHASIY00000001	ScWN1R01G298900	592965776	592968069	chr1H	HORVU.MOREX.r3.1HG0057900	386093848	386095818
GWHASIY00000001	ScWN1R01G299000	592972663	592977356	chr1H	HORVU.MOREX.r3.1HG0057910	386104657	386109322
GWHASIY00000001	ScWN1R01G299100	593022379	593024544	chr1H	HORVU.MOREX.r3.1HG0057920	386300989	386302413
GWHASIY00000001	ScWN1R01G299200	593120053	593121767	chr1H	HORVU.MOREX.r3.1HG0057960	386523207	386524684
GWHASIY00000001	ScWN1R01G299900	594487490	594490860	chr1H	HORVU.MOREX.r3.1HG0057970	387037285	387040578
GWHASIY00000001	ScWN1R01G300000	594491289	594494574	chr1H	HORVU.MOREX.r3.1HG0057980	387041895	387044355
GWHASIY00000001	ScWN1R01G300100	594494793	594497240	chr1H	HORVU.MOREX.r3.1HG0057990	387044711	387046987
GWHASIY00000001	ScWN1R01G300600	595165025	595165876	chr1H	HORVU.MOREX.r3.1HG0058140	387282631	387283977
GWHASIY00000001	ScWN1R01G300800	595188503	595191734	chr1H	HORVU.MOREX.r3.1HG0058160	387345706	387348719
GWHASIY00000001	ScWN1R01G300900	595384074	595386615	chr1H	HORVU.MOREX.r3.1HG0058180	387704723	387707066
GWHASIY00000001	ScWN1R01G302200	596372222	596432494	chr1H	HORVU.MOREX.r3.1HG0058190	387860506	387864084
GWHASIY00000001	ScWN1R01G302500	597233650	597235816	chr1H	HORVU.MOREX.r3.1HG0058240	387926227	387927930
GWHASIY00000001	ScWN1R01G302600	597237862	597240624	chr1H	HORVU.MOREX.r3.1HG0058260	387930199	387933443
GWHASIY00000001	ScWN1R01G302700	597243543	597247898	chr1H	HORVU.MOREX.r3.1HG0058270	387934670	387938827
GWHASIY00000001	ScWN1R01G302800	597486514	597490768	chr1H	HORVU.MOREX.r3.1HG0058280	388067265	388074497
GWHASIY00000001	ScWN1R01G302900	597599294	597610909	chr1H	HORVU.MOREX.r3.1HG0058290	388558726	388569356
GWHASIY00000001	ScWN1R01G303000	597611319	597616685	chr1H	HORVU.MOREX.r3.1HG0058310	388572040	388573806
GWHASIY00000001	ScWN1R01G303300	598057247	598058566	chr1H	HORVU.MOREX.r3.1HG0058340	388876663	388878031
GWHASIY00000001	ScWN1R01G303400	598058803	598061094	chr1H	HORVU.MOREX.r3.1HG0058350	388878108	388878401
GWHASIY00000001	ScWN1R01G304400	599895881	599897822	chr1H	HORVU.MOREX.r3.1HG0058390	389294036	389295670
GWHASIY00000001	ScWN1R01G305800	602594722	602595948	chr1H	HORVU.MOREX.r3.1HG0058470	389964186	389968896
GWHASIY00000001	ScWN1R01G307200	606408013	606408471	chr1H	HORVU.MOREX.r3.1HG0058640	390995724	390996182
GWHASIY00000001	ScWN1R01G210700	429904460	429906340	chr1H	HORVU.MOREX.r3.1HG0039670	249765171	249767418
GWHASIY00000001	ScWN1R01G210800	430433043	430451546	chr1H	HORVU.MOREX.r3.1HG0039710	250187370	250189725
GWHASIY00000001	ScWN1R01G210900	430444812	430451069	chr1H	HORVU.MOREX.r3.1HG0039740	250203695	250209161
GWHASIY00000001	ScWN1R01G211000	430641993	430645325	chr1H	HORVU.MOREX.r3.1HG0039840	250430415	250433693
GWHASIY00000001	ScWN1R01G211100	430854390	430887004	chr1H	HORVU.MOREX.r3.1HG0039860	251133435	251167206
GWHASIY00000001	ScWN1R01G211300	431993619	431998370	chr1H	HORVU.MOREX.r3.1HG0039910	251875703	251880753
GWHASIY00000001	ScWN1R01G211400	431997870	432003510	chr1H	HORVU.MOREX.r3.1HG0039920	251880937	251884907
GWHASIY00000001	ScWN1R01G211500	432389161	432391731	chr1H	HORVU.MOREX.r3.1HG0039930	252134993	252136794
GWHASIY00000001	ScWN1R01G211600	432390965	432394394	chr1H	HORVU.MOREX.r3.1HG0039940	252137356	252140265
GWHASIY00000001	ScWN1R01G211700	432482821	432486583	chr1H	HORVU.MOREX.r3.1HG0040000	253113439	253117120
GWHASIY00000001	ScWN1R01G211800	432860003	432873530	chr1H	HORVU.MOREX.r3.1HG0040050	253479457	253498390
GWHASIY00000001	ScWN1R01G211900	433254077	433293272	chr1H	HORVU.MOREX.r3.1HG0040110	254131348	254132830
GWHASIY00000001	ScWN1R01G212200	434471159	434473545	chr1H	HORVU.MOREX.r3.1HG0040360	254824973	254826652
GWHASIY00000001	ScWN1R01G212400	435313825	435317874	chr1H	HORVU.MOREX.r3.1HG0040550	255580354	255586969
GWHASIY00000001	ScWN1R01G212500	435711970	435723366	chr1H	HORVU.MOREX.r3.1HG0040570	256150324	256163866
GWHASIY00000001	ScWN1R01G212600	436274502	436280588	chr1H	HORVU.MOREX.r3.1HG0040610	256688376	256698686
GWHASIY00000001	ScWN1R01G212700	436280710	436284765	chr1H	HORVU.MOREX.r3.1HG0040630	256702207	256702437
GWHASIY00000001	ScWN1R01G212800	436321125	436323293	chr1H	HORVU.MOREX.r3.1HG0040680	256828445	256830120
GWHASIY00000001	ScWN1R01G212900	436845599	436846692	chr1H	HORVU.MOREX.r3.1HG0040700	256912164	256913178
GWHASIY00000001	ScWN1R01G213000	437382763	437393308	chr1H	HORVU.MOREX.r3.1HG0040790	257490426	257494396
GWHASIY00000001	ScWN1R01G213200	437562577	437570485	chr1H	HORVU.MOREX.r3.1HG0040800	257494824	257495445
GWHASIY00000001	ScWN1R01G213400	438350932	438357563	chr1H	HORVU.MOREX.r3.1HG0040830	257656725	257664589
GWHASIY00000001	ScWN1R01G213700	439055181	439060756	chr1H	HORVU.MOREX.r3.1HG0040860	257797118	257803670
GWHASIY00000001	ScWN1R01G213800	439485819	439525122	chr1H	HORVU.MOREX.r3.1HG0040880	258251723	258253642
GWHASIY00000001	ScWN1R01G213900	440039823	440048168	chr1H	HORVU.MOREX.r3.1HG0040900	258412824	258418792
GWHASIY00000001	ScWN1R01G214000	440790792	440792320	chr1H	HORVU.MOREX.r3.1HG0040910	258681424	258683244
GWHASIY00000001	ScWN1R01G214100	441049703	441063897	chr1H	HORVU.MOREX.r3.1HG0040950	259023457	259025407
GWHASIY00000001	ScWN1R01G214200	441528655	441535678	chr1H	HORVU.MOREX.r3.1HG0040960	259135553	259142031
GWHASIY00000001	ScWN1R01G214400	441991614	441996039	chr1H	HORVU.MOREX.r3.1HG0041010	259887621	259894242
GWHASIY00000001	ScWN1R01G214500	441996413	442000076	chr1H	HORVU.MOREX.r3.1HG0041020	259895254	259898435
GWHASIY00000001	ScWN1R01G214600	442493555	442496174	chr1H	HORVU.MOREX.r3.1HG0041030	260001051	260003287
GWHASIY00000001	ScWN1R01G214700	442496971	442497435	chr1H	HORVU.MOREX.r3.1HG0041040	260004249	260004713
GWHASIY00000001	ScWN1R01G214800	443071863	443081741	chr1H	HORVU.MOREX.r3.1HG0041060	260372217	260382767
GWHASIY00000001	ScWN1R01G215000	443340409	443342802	chr1H	HORVU.MOREX.r3.1HG0041150	260836014	260838224
GWHASIY00000001	ScWN1R01G215100	443550381	443552376	chr1H	HORVU.MOREX.r3.1HG0041180	261251906	261253661
GWHASIY00000001	ScWN1R01G215200	443793022	443796860	chr1H	HORVU.MOREX.r3.1HG0041190	261566820	261570461
GWHASIY00000001	ScWN1R01G215300	444228446	444234784	chr1H	HORVU.MOREX.r3.1HG0041250	262282350	262288307
GWHASIY00000001	ScWN1R01G215400	444600592	444604313	chr1H	HORVU.MOREX.r3.1HG0041260	262437911	262441629
GWHASIY00000001	ScWN1R01G215500	444604847	444609205	chr1H	HORVU.MOREX.r3.1HG0041280	262442379	262446639
GWHASIY00000001	ScWN1R01G215600	444695695	444699567	chr1H	HORVU.MOREX.r3.1HG0041510	263876853	263880439
GWHASIY00000001	ScWN1R01G215900	445779038	445786290	chr1H	HORVU.MOREX.r3.1HG0041560	265021193	265032728
GWHASIY00000001	ScWN1R01G216000	445786613	445788610	chr1H	HORVU.MOREX.r3.1HG0041570	265033662	265046704
GWHASIY00000001	ScWN1R01G216100	445807584	445808948	chr1H	HORVU.MOREX.r3.1HG0041580	265270258	265271991
GWHASIY00000001	ScWN1R01G216200	445886830	445891804	chr1H	HORVU.MOREX.r3.1HG0041600	265573058	265577359
GWHASIY00000001	ScWN1R01G216400	446715400	446721375	chr1H	HORVU.MOREX.r3.1HG0041680	266762842	266765104
GWHASIY00000001	ScWN1R01G216500	446727890	446731617	chr1H	HORVU.MOREX.r3.1HG0041700	266807221	266810927
GWHASIY00000001	ScWN1R01G216600	446921445	446927414	chr1H	HORVU.MOREX.r3.1HG0041710	266813553	266818657
GWHASIY00000001	ScWN1R01G217000	448290975	448293577	chr1H	HORVU.MOREX.r3.1HG0041820	267791668	267794054
GWHASIY00000001	ScWN1R01G217100	448479643	448497269	chr1H	HORVU.MOREX.r3.1HG0041830	267797793	267808989
GWHASIY00000001	ScWN1R01G217200	448645024	448650525	chr1H	HORVU.MOREX.r3.1HG0041980	269047431	269052556
GWHASIY00000001	ScWN1R01G217300	449041110	449044934	chr1H	HORVU.MOREX.r3.1HG0042060	269976206	269979716
GWHASIY00000001	ScWN1R01G217400	449506997	449508535	chr1H	HORVU.MOREX.r3.1HG0042100	270460980	270462890
GWHASIY00000001	ScWN1R01G217500	449509478	449512773	chr1H	HORVU.MOREX.r3.1HG0042110	270463918	270466559
GWHASIY00000001	ScWN1R01G217600	449549455	449556574	chr1H	HORVU.MOREX.r3.1HG0042120	270548272	270560478
GWHASIY00000001	ScWN1R01G217700	449744456	449748196	chr1H	HORVU.MOREX.r3.1HG0042200	271701696	271704950
GWHASIY00000001	ScWN1R01G217800	450360970	450370385	chr1H	HORVU.MOREX.r3.1HG0042230	271850449	271860996
GWHASIY00000001	ScWN1R01G217900	451572661	451577972	chr1H	HORVU.MOREX.r3.1HG0042290	272575759	272581294
GWHASIY00000001	ScWN1R01G218000	451572687	451602975	chr1H	HORVU.MOREX.r3.1HG0042320	272582500	272609485
GWHASIY00000001	ScWN1R01G218500	453517588	453524604	chr1H	HORVU.MOREX.r3.1HG0042420	273122836	273128845
GWHASIY00000001	ScWN1R01G218600	453526604	453537577	chr1H	HORVU.MOREX.r3.1HG0042510	273508684	273512955
GWHASIY00000001	ScWN1R01G219200	454717431	454722338	chr1H	HORVU.MOREX.r3.1HG0042740	274969024	274971664
GWHASIY00000001	ScWN1R01G219300	454723155	454728835	chr1H	HORVU.MOREX.r3.1HG0042750	274972485	274979480
GWHASIY00000001	ScWN1R01G138600	160448720	160454361	chr1H	HORVU.MOREX.r3.1HG0023840	92634717	92639944
GWHASIY00000001	ScWN1R01G138800	160531038	160532305	chr1H	HORVU.MOREX.r3.1HG0023870	92934837	92935673
GWHASIY00000001	ScWN1R01G138900	160665015	160667969	chr1H	HORVU.MOREX.r3.1HG0023940	93468464	93471927
GWHASIY00000001	ScWN1R01G139000	160668332	160672315	chr1H	HORVU.MOREX.r3.1HG0023950	93472062	93476263
GWHASIY00000001	ScWN1R01G139100	160672334	160674559	chr1H	HORVU.MOREX.r3.1HG0023970	93476931	93478255
GWHASIY00000001	ScWN1R01G139200	161181741	161186455	chr1H	HORVU.MOREX.r3.1HG0023990	93938794	93943411
GWHASIY00000001	ScWN1R01G139300	161802176	161808615	chr1H	HORVU.MOREX.r3.1HG0024020	94498104	94504661
GWHASIY00000001	ScWN1R01G139400	162000586	162004192	chr1H	HORVU.MOREX.r3.1HG0024030	94669428	94672766
GWHASIY00000001	ScWN1R01G139500	162017671	162021731	chr1H	HORVU.MOREX.r3.1HG0024040	94674826	94678437
GWHASIY00000001	ScWN1R01G139600	162092297	162093344	chr1H	HORVU.MOREX.r3.1HG0024050	94901587	94902330
GWHASIY00000001	ScWN1R01G140200	163893020	163896357	chr1H	HORVU.MOREX.r3.1HG0024090	95024643	95027306
GWHASIY00000001	ScWN1R01G140500	164138701	164143791	chr1H	HORVU.MOREX.r3.1HG0024140	95241409	95245532
GWHASIY00000001	ScWN1R01G140700	164309403	164315116	chr1H	HORVU.MOREX.r3.1HG0024210	95939337	95943942
GWHASIY00000001	ScWN1R01G140800	164353679	164359691	chr1H	HORVU.MOREX.r3.1HG0024230	96154093	96165695
GWHASIY00000001	ScWN1R01G141200	164759972	164765925	chr1H	HORVU.MOREX.r3.1HG0024280	96269036	96275494
GWHASIY00000001	ScWN1R01G141300	164947981	164959287	chr1H	HORVU.MOREX.r3.1HG0024290	96552063	96561169
GWHASIY00000001	ScWN1R01G141400	164960174	164967396	chr1H	HORVU.MOREX.r3.1HG0024340	96639912	96644080
GWHASIY00000001	ScWN1R01G141500	164968361	164970541	chr1H	HORVU.MOREX.r3.1HG0024360	96648887	96650991
GWHASIY00000001	ScWN1R01G142000	165922416	165922988	chr1H	HORVU.MOREX.r3.1HG0024440	97262190	97263085
GWHASIY00000001	ScWN1R01G142200	166294042	166297316	chr1H	HORVU.MOREX.r3.1HG0024500	97348354	97350734
GWHASIY00000001	ScWN1R01G142500	166409976	166414509	chr1H	HORVU.MOREX.r3.1HG0024560	97644594	97649306
GWHASIY00000001	ScWN1R01G143900	169360873	169367611	chr1H	HORVU.MOREX.r3.1HG0024670	99007055	99011871
GWHASIY00000001	ScWN1R01G144400	170340142	170352591	chr1H	HORVU.MOREX.r3.1HG0024690	99164677	99179499
GWHASIY00000001	ScWN1R01G144700	171310738	171314084	chr1H	HORVU.MOREX.r3.1HG0024710	99418114	99421485
GWHASIY00000001	ScWN1R01G144800	171318502	171323234	chr1H	HORVU.MOREX.r3.1HG0024730	99423843	99427517
GWHASIY00000001	ScWN1R01G145100	171692054	171696924	chr1H	HORVU.MOREX.r3.1HG0024880	100190548	100194301
GWHASIY00000001	ScWN1R01G145500	173344334	173348457	chr1H	HORVU.MOREX.r3.1HG0024900	100318833	100324217
GWHASIY00000001	ScWN1R01G145600	173356654	173357121	chr1H	HORVU.MOREX.r3.1HG0024910	100324758	100325526
GWHASIY00000001	ScWN1R01G145800	173554991	173564134	chr1H	HORVU.MOREX.r3.1HG0024980	100551804	100555220
GWHASIY00000001	ScWN1R01G146300	174046818	174048339	chr1H	HORVU.MOREX.r3.1HG0025050	101077351	101078820
GWHASIY00000001	ScWN1R01G147000	175598455	175602993	chr1H	HORVU.MOREX.r3.1HG0025260	102176536	102177081
GWHASIY00000001	ScWN1R01G147200	176120413	176124088	chr1H	HORVU.MOREX.r3.1HG0025320	102615671	102619214
GWHASIY00000001	ScWN1R01G147300	176125579	176131241	chr1H	HORVU.MOREX.r3.1HG0025350	102620528	102624925
GWHASIY00000001	ScWN1R01G147400	176310167	176312320	chr1H	HORVU.MOREX.r3.1HG0025440	103172588	103175023
GWHASIY00000001	ScWN1R01G147900	176559629	176562355	chr1H	HORVU.MOREX.r3.1HG0025470	103403131	103403777
GWHASIY00000001	ScWN1R01G148000	176643497	176652563	chr1H	HORVU.MOREX.r3.1HG0025500	103493042	103500110
GWHASIY00000001	ScWN1R01G148100	176653740	176656036	chr1H	HORVU.MOREX.r3.1HG0025510	103500767	103501925
GWHASIY00000001	ScWN1R01G148200	176983189	176992288	chr1H	HORVU.MOREX.r3.1HG0025520	103557298	103566285
GWHASIY00000001	ScWN1R01G148300	176993821	176994606	chr1H	HORVU.MOREX.r3.1HG0025530	103567639	103568424
GWHASIY00000001	ScWN1R01G148400	177344281	177349316	chr1H	HORVU.MOREX.r3.1HG0025550	103825018	103830556
GWHASIY00000001	ScWN1R01G148600	178055692	178065959	chr1H	HORVU.MOREX.r3.1HG0025720	106360457	106370311
GWHASIY00000001	ScWN1R01G149500	180753786	180756976	chr1H	HORVU.MOREX.r3.1HG0025750	106374105	106377205
GWHASIY00000001	ScWN1R01G152000	184255953	184259776	chr1H	HORVU.MOREX.r3.1HG0025960	109394495	109397860
GWHASIY00000001	ScWN1R01G152200	184683045	184686167	chr1H	HORVU.MOREX.r3.1HG0025980	109802535	109809270
GWHASIY00000001	ScWN1R01G152300	184685933	184690001	chr1H	HORVU.MOREX.r3.1HG0025990	109809371	109812822
GWHASIY00000001	ScWN1R01G152600	184886927	184889954	chr1H	HORVU.MOREX.r3.1HG0026010	109849120	109851068
GWHASIY00000001	ScWN1R01G153700	186785215	186787437	chr1H	HORVU.MOREX.r3.1HG0026070	110682448	110684795
GWHASIY00000001	ScWN1R01G153800	186787668	186792829	chr1H	HORVU.MOREX.r3.1HG0026080	110685406	110689711
GWHASIY00000001	ScWN1R01G154100	187215373	187217495	chr1H	HORVU.MOREX.r3.1HG0026170	111990516	112000828
GWHASIY00000001	ScWN1R01G154400	187551162	187554162	chr1H	HORVU.MOREX.r3.1HG0026220	112594616	112595299
GWHASIY00000001	ScWN1R01G154600	187920093	187926220	chr1H	HORVU.MOREX.r3.1HG0026390	113655211	113660483
GWHASIY00000001	ScWN1R01G155000	188991416	188995515	chr1H	HORVU.MOREX.r3.1HG0026470	114391383	114395414
GWHASIY00000001	ScWN1R01G199000	403107162	403107708	chr1H	HORVU.MOREX.r3.1HG0045350	296606214	296606778
GWHASIY00000001	ScWN1R01G199100	403477204	403490404	chr1H	HORVU.MOREX.r3.1HG0045440	297277009	297285936
GWHASIY00000001	ScWN1R01G199200	404002851	404007981	chr1H	HORVU.MOREX.r3.1HG0045490	297595076	297601138
GWHASIY00000001	ScWN1R01G199300	404527810	404531103	chr1H	HORVU.MOREX.r3.1HG0045510	297904394	297911488
GWHASIY00000001	ScWN1R01G199400	404651066	404656366	chr1H	HORVU.MOREX.r3.1HG0045540	298247472	298293772
GWHASIY00000001	ScWN1R01G199600	404778295	404780803	chr1H	HORVU.MOREX.r3.1HG0045660	298305266	298306625
GWHASIY00000001	ScWN1R01G199800	405485332	405497347	chr1H	HORVU.MOREX.r3.1HG0045720	298981769	298991834
GWHASIY00000001	ScWN1R01G199900	405497827	405498198	chr1H	HORVU.MOREX.r3.1HG0045730	298992112	298993044
GWHASIY00000001	ScWN1R01G200000	405863570	405865789	chr1H	HORVU.MOREX.r3.1HG0045750	299141477	299143564
GWHASIY00000001	ScWN1R01G200100	405868873	405870317	chr1H	HORVU.MOREX.r3.1HG0045770	299350810	299351965
GWHASIY00000001	ScWN1R01G200200	406595625	406612170	chr1H	HORVU.MOREX.r3.1HG0045780	299472430	299487080
GWHASIY00000001	ScWN1R01G200500	406834418	406838779	chr1H	HORVU.MOREX.r3.1HG0045790	299511729	299516306
GWHASIY00000001	ScWN1R01G200800	407607317	407613675	chr1H	HORVU.MOREX.r3.1HG0045830	299939163	299943309
GWHASIY00000001	ScWN1R01G201100	408366204	408371800	chr1H	HORVU.MOREX.r3.1HG0045880	300325510	300326640
GWHASIY00000001	ScWN1R01G201300	409018220	409023946	chr1H	HORVU.MOREX.r3.1HG0045900	300766387	300770296
GWHASIY00000001	ScWN1R01G201400	409304319	409310834	chr1H	HORVU.MOREX.r3.1HG0045950	301330377	301337070
GWHASIY00000001	ScWN1R01G201500	409312179	409315419	chr1H	HORVU.MOREX.r3.1HG0045980	301807892	301811100
GWHASIY00000001	ScWN1R01G201600	409407210	409411950	chr1H	HORVU.MOREX.r3.1HG0046000	302022439	302027738
GWHASIY00000001	ScWN1R01G202100	409838521	409843084	chr1H	HORVU.MOREX.r3.1HG0046020	302523778	302528426
GWHASIY00000001	ScWN1R01G202200	410076992	410081342	chr1H	HORVU.MOREX.r3.1HG0046030	302747637	302756951
GWHASIY00000001	ScWN1R01G202300	410552042	410558187	chr1H	HORVU.MOREX.r3.1HG0046150	303581211	303586895
GWHASIY00000001	ScWN1R01G203100	412974227	412978484	chr1H	HORVU.MOREX.r3.1HG0046180	304470462	304474276
GWHASIY00000001	ScWN1R01G203200	413146080	413147618	chr1H	HORVU.MOREX.r3.1HG0046190	304587045	304588388
GWHASIY00000001	ScWN1R01G203400	413330566	413333281	chr1H	HORVU.MOREX.r3.1HG0046210	304610302	304612606
GWHASIY00000001	ScWN1R01G203500	413575713	413581732	chr1H	HORVU.MOREX.r3.1HG0046230	304788649	304794478
GWHASIY00000001	ScWN1R01G203700	413642207	413646197	chr1H	HORVU.MOREX.r3.1HG0046290	304930643	304932601
GWHASIY00000001	ScWN1R01G203800	413646599	413647087	chr1H	HORVU.MOREX.r3.1HG0046300	304932765	304933445
GWHASIY00000001	ScWN1R01G203900	413649936	413650643	chr1H	HORVU.MOREX.r3.1HG0046320	304975662	304976857
GWHASIY00000001	ScWN1R01G204200	414111423	414136037	chr1H	HORVU.MOREX.r3.1HG0046420	305898716	305927840
GWHASIY00000001	ScWN1R01G204300	414137192	414137751	chr1H	HORVU.MOREX.r3.1HG0046440	305932571	305933140
GWHASIY00000001	ScWN1R01G204400	414138463	414139824	chr1H	HORVU.MOREX.r3.1HG0046450	305934304	305934897
GWHASIY00000001	ScWN1R01G204500	414345236	414347224	chr1H	HORVU.MOREX.r3.1HG0046460	306011732	306013183
GWHASIY00000001	ScWN1R01G204600	414415725	414417497	chr1H	HORVU.MOREX.r3.1HG0046510	306121887	306124326
GWHASIY00000001	ScWN1R01G204700	414418139	414422084	chr1H	HORVU.MOREX.r3.1HG0046520	306125143	306135967
GWHASIY00000001	ScWN1R01G204800	414420456	414426373	chr1H	HORVU.MOREX.r3.1HG0046530	306136124	306140789
GWHASIY00000001	ScWN1R01G204900	414592729	414593196	chr1H	HORVU.MOREX.r3.1HG0046540	306247113	306247933
GWHASIY00000001	ScWN1R01G205400	415259133	415262660	chr1H	HORVU.MOREX.r3.1HG0046650	306456307	306459563
GWHASIY00000001	ScWN1R01G205600	415637525	415645233	chr1H	HORVU.MOREX.r3.1HG0046710	306922488	306936241
GWHASIY00000001	ScWN1R01G206600	417109420	417110422	chr1H	HORVU.MOREX.r3.1HG0046760	307182597	307183220
GWHASIY00000001	ScWN1R01G206700	417140139	417147941	chr1H	HORVU.MOREX.r3.1HG0046770	307202506	307216630
GWHASIY00000001	ScWN1R01G206800	417329135	417331737	chr1H	HORVU.MOREX.r3.1HG0046780	307379805	307382318
GWHASIY00000001	ScWN1R01G206900	417358025	417363023	chr1H	HORVU.MOREX.r3.1HG0046830	307399387	307405123
GWHASIY00000001	ScWN1R01G207100	417551010	417553636	chr1H	HORVU.MOREX.r3.1HG0046850	307791234	307794751
GWHASIY00000001	ScWN1R01G207200	417662115	417663213	chr1H	HORVU.MOREX.r3.1HG0046890	307983569	307984360
GWHASIY00000001	ScWN1R01G207500	418149463	418152788	chr1H	HORVU.MOREX.r3.1HG0046900	308005546	308007611
GWHASIY00000001	ScWN1R01G207600	418155750	418165510	chr1H	HORVU.MOREX.r3.1HG0046920	308151883	308160421
GWHASIY00000001	ScWN1R01G207700	418540204	418542596	chr1H	HORVU.MOREX.r3.1HG0047060	308667144	308669156
GWHASIY00000001	ScWN1R01G207800	418571996	418576258	chr1H	HORVU.MOREX.r3.1HG0047080	308681413	308685617
GWHASIY00000001	ScWN1R01G208200	419433625	419439700	chr1H	HORVU.MOREX.r3.1HG0047130	308952662	308959687
GWHASIY00000001	ScWN1R01G112000	122816748	122821088	chr1H	HORVU.MOREX.r3.1HG0019980	71537385	71543205
GWHASIY00000001	ScWN1R01G112100	122958082	122960602	chr1H	HORVU.MOREX.r3.1HG0020180	72006510	72008978
GWHASIY00000001	ScWN1R01G112200	122961778	122969238	chr1H	HORVU.MOREX.r3.1HG0020190	72030281	72033480
GWHASIY00000001	ScWN1R01G113700	125150711	125157131	chr1H	HORVU.MOREX.r3.1HG0020290	72541563	72546837
GWHASIY00000001	ScWN1R01G113800	125158103	125162424	chr1H	HORVU.MOREX.r3.1HG0020300	72547399	72552203
GWHASIY00000001	ScWN1R01G113900	125161963	125164104	chr1H	HORVU.MOREX.r3.1HG0020310	72552654	72553927
GWHASIY00000001	ScWN1R01G114000	125164631	125167725	chr1H	HORVU.MOREX.r3.1HG0020320	72554302	72557482
GWHASIY00000001	ScWN1R01G114100	125251336	125253142	chr1H	HORVU.MOREX.r3.1HG0020390	72623144	72624898
GWHASIY00000001	ScWN1R01G114200	125428678	125431223	chr1H	HORVU.MOREX.r3.1HG0020440	72908693	72910617
GWHASIY00000001	ScWN1R01G114300	126653375	126654772	chr1H	HORVU.MOREX.r3.1HG0020650	73508907	73510064
GWHASIY00000001	ScWN1R01G114800	128908921	128909988	chr1H	HORVU.MOREX.r3.1HG0020780	74440556	74441626
GWHASIY00000001	ScWN1R01G114900	128945163	128963760	chr1H	HORVU.MOREX.r3.1HG0020820	74780639	74789349
GWHASIY00000001	ScWN1R01G115000	128965185	128967490	chr1H	HORVU.MOREX.r3.1HG0020840	74794810	74796672
GWHASIY00000001	ScWN1R01G115100	128969082	128978385	chr1H	HORVU.MOREX.r3.1HG0020850	74797957	74800893
GWHASIY00000001	ScWN1R01G115300	129209573	129211730	chr1H	HORVU.MOREX.r3.1HG0020930	75457761	75459951
GWHASIY00000001	ScWN1R01G115700	129976176	129978122	chr1H	HORVU.MOREX.r3.1HG0020980	75615479	75617657
GWHASIY00000001	ScWN1R01G116100	130217806	130219659	chr1H	HORVU.MOREX.r3.1HG0021010	76239169	76240759
GWHASIY00000001	ScWN1R01G116200	130221319	130226665	chr1H	HORVU.MOREX.r3.1HG0021020	76303833	76307470
GWHASIY00000001	ScWN1R01G116300	130227914	130253227	chr1H	HORVU.MOREX.r3.1HG0021040	76333073	76333806
GWHASIY00000001	ScWN1R01G116400	130402027	130405961	chr1H	HORVU.MOREX.r3.1HG0021090	76563724	76565090
GWHASIY00000001	ScWN1R01G116600	130413483	130415043	chr1H	HORVU.MOREX.r3.1HG0021100	76570865	76575122
GWHASIY00000001	ScWN1R01G116700	130442521	130444774	chr1H	HORVU.MOREX.r3.1HG0021110	76575320	76576581
GWHASIY00000001	ScWN1R01G117200	130998205	131000065	chr1H	HORVU.MOREX.r3.1HG0021170	76654461	76656141
GWHASIY00000001	ScWN1R01G117300	131000327	131000590	chr1H	HORVU.MOREX.r3.1HG0021180	76656607	76657302
GWHASIY00000001	ScWN1R01G117400	131001100	131001774	chr1H	HORVU.MOREX.r3.1HG0021190	76657337	76658011
GWHASIY00000001	ScWN1R01G117600	131197186	131200118	chr1H	HORVU.MOREX.r3.1HG0021200	76658564	76666029
GWHASIY00000001	ScWN1R01G117700	131672132	131679602	chr1H	HORVU.MOREX.r3.1HG0021280	77188447	77195774
GWHASIY00000001	ScWN1R01G117800	131788646	131812889	chr1H	HORVU.MOREX.r3.1HG0021290	77198798	77200280
GWHASIY00000001	ScWN1R01G118400	133388662	133396177	chr1H	HORVU.MOREX.r3.1HG0021320	77775398	77787646
GWHASIY00000001	ScWN1R01G118500	133464237	133468495	chr1H	HORVU.MOREX.r3.1HG0021330	77792229	77796400
GWHASIY00000001	ScWN1R01G118600	133468792	133470036	chr1H	HORVU.MOREX.r3.1HG0021340	77796734	77797815
GWHASIY00000001	ScWN1R01G118800	133755712	133757114	chr1H	HORVU.MOREX.r3.1HG0021400	77937339	77938274
GWHASIY00000001	ScWN1R01G118900	133764350	133764958	chr1H	HORVU.MOREX.r3.1HG0021440	78162062	78162607
GWHASIY00000001	ScWN1R01G119100	134234686	134236645	chr1H	HORVU.MOREX.r3.1HG0021640	79274126	79276328
GWHASIY00000001	ScWN1R01G119300	134381549	134384532	chr1H	HORVU.MOREX.r3.1HG0021710	79840544	79842848
GWHASIY00000001	ScWN1R01G119400	134659879	134661536	chr1H	HORVU.MOREX.r3.1HG0021760	80046941	80048336
GWHASIY00000001	ScWN1R01G119700	134743270	134748618	chr1H	HORVU.MOREX.r3.1HG0021780	80456752	80461186
GWHASIY00000001	ScWN1R01G119800	134800008	134803932	chr1H	HORVU.MOREX.r3.1HG0021800	80614563	80616271
GWHASIY00000001	ScWN1R01G119900	134892199	134893390	chr1H	HORVU.MOREX.r3.1HG0021810	80657723	80658945
GWHASIY00000001	ScWN1R01G120000	135161070	135169603	chr1H	HORVU.MOREX.r3.1HG0021870	80925358	80934233
GWHASIY00000001	ScWN1R01G120100	135526664	135531485	chr1H	HORVU.MOREX.r3.1HG0021880	81005741	81008634
GWHASIY00000001	ScWN1R01G120200	135531775	135532950	chr1H	HORVU.MOREX.r3.1HG0021920	81021001	81022596
GWHASIY00000001	ScWN1R01G120400	135593178	135594708	chr1H	HORVU.MOREX.r3.1HG0021960	81170232	81171527
GWHASIY00000001	ScWN1R01G120500	135965124	135968208	chr1H	HORVU.MOREX.r3.1HG0021980	81357754	81359921
GWHASIY00000001	ScWN1R01G122500	139516798	139521462	chr1H	HORVU.MOREX.r3.1HG0022060	81463863	81470266
GWHASIY00000001	ScWN1R01G122800	139630172	139637582	chr1H	HORVU.MOREX.r3.1HG0022120	82366166	82375686
GWHASIY00000001	ScWN1R01G190300	365319117	365325905	chr1H	HORVU.MOREX.r3.1HG0042770	275044260	275047660
GWHASIY00000001	ScWN1R01G190500	365715360	365718781	chr1H	HORVU.MOREX.r3.1HG0042860	275137810	275139417
GWHASIY00000001	ScWN1R01G190600	366005715	366016077	chr1H	HORVU.MOREX.r3.1HG0042870	275736150	275746624
GWHASIY00000001	ScWN1R01G190700	366420176	366422957	chr1H	HORVU.MOREX.r3.1HG0042920	276057937	276062646
GWHASIY00000001	ScWN1R01G190900	366971148	366986256	chr1H	HORVU.MOREX.r3.1HG0042990	276616304	276638697
GWHASIY00000001	ScWN1R01G191000	367455416	367459153	chr1H	HORVU.MOREX.r3.1HG0043060	277065422	277068178
GWHASIY00000001	ScWN1R01G191100	368489964	368508737	chr1H	HORVU.MOREX.r3.1HG0043100	277757909	277772853
GWHASIY00000001	ScWN1R01G191200	369227189	369228747	chr1H	HORVU.MOREX.r3.1HG0043170	278416344	278417831
GWHASIY00000001	ScWN1R01G191400	370249061	370252361	chr1H	HORVU.MOREX.r3.1HG0043190	278983848	278986880
GWHASIY00000001	ScWN1R01G191500	370554486	370556839	chr1H	HORVU.MOREX.r3.1HG0043220	279275467	279277238
GWHASIY00000001	ScWN1R01G191600	371079126	371081963	chr1H	HORVU.MOREX.r3.1HG0043270	279771978	279774239
GWHASIY00000001	ScWN1R01G191700	371192721	371193855	chr1H	HORVU.MOREX.r3.1HG0043330	280527277	280528071
GWHASIY00000001	ScWN1R01G191800	371227261	371229478	chr1H	HORVU.MOREX.r3.1HG0043350	280901041	280902828
GWHASIY00000001	ScWN1R01G192300	372525044	372525728	chr1H	HORVU.MOREX.r3.1HG0043530	282245889	282249974
GWHASIY00000001	ScWN1R01G192400	372735064	372745540	chr1H	HORVU.MOREX.r3.1HG0043590	282853733	282856461
GWHASIY00000001	ScWN1R01G192500	372791795	372796731	chr1H	HORVU.MOREX.r3.1HG0043600	282910786	282917279
GWHASIY00000001	ScWN1R01G192600	373017338	373028584	chr1H	HORVU.MOREX.r3.1HG0043640	283236917	283246923
GWHASIY00000001	ScWN1R01G192700	373421323	373426486	chr1H	HORVU.MOREX.r3.1HG0043670	283692844	283697406
GWHASIY00000001	ScWN1R01G193000	375533808	375541740	chr1H	HORVU.MOREX.r3.1HG0043710	284607331	284615994
GWHASIY00000001	ScWN1R01G193100	376068116	376073756	chr1H	HORVU.MOREX.r3.1HG0043800	285089798	285095308
GWHASIY00000001	ScWN1R01G193200	377120895	377121440	chr1H	HORVU.MOREX.r3.1HG0043850	286616606	286617145
GWHASIY00000001	ScWN1R01G193800	378597921	378599272	chr1H	HORVU.MOREX.r3.1HG0043960	287700133	287700597
GWHASIY00000001	ScWN1R01G193900	378607674	378609884	chr1H	HORVU.MOREX.r3.1HG0043980	287702321	287704959
GWHASIY00000001	ScWN1R01G194000	379187118	379194539	chr1H	HORVU.MOREX.r3.1HG0044000	287753466	287761555
GWHASIY00000001	ScWN1R01G194600	390485768	390493272	chr1H	HORVU.MOREX.r3.1HG0044060	288017094	288022541
GWHASIY00000001	ScWN1R01G194700	390494038	390496267	chr1H	HORVU.MOREX.r3.1HG0044070	288024130	288025840
GWHASIY00000001	ScWN1R01G194800	390748970	390757042	chr1H	HORVU.MOREX.r3.1HG0044090	288081008	288088195
GWHASIY00000001	ScWN1R01G195000	391616433	391634092	chr1H	HORVU.MOREX.r3.1HG0044100	288495510	288510795
GWHASIY00000001	ScWN1R01G195100	392580033	392588446	chr1H	HORVU.MOREX.r3.1HG0044150	288909269	288918616
GWHASIY00000001	ScWN1R01G195200	393181194	393183034	chr1H	HORVU.MOREX.r3.1HG0044200	288998215	288999900
GWHASIY00000001	ScWN1R01G195400	393268584	393269015	chr1H	HORVU.MOREX.r3.1HG0044230	289164913	289165685
GWHASIY00000001	ScWN1R01G195500	393929435	393934936	chr1H	HORVU.MOREX.r3.1HG0044290	289670390	289674601
GWHASIY00000001	ScWN1R01G195600	393955636	393956890	chr1H	HORVU.MOREX.r3.1HG0044310	289677510	289679938
GWHASIY00000001	ScWN1R01G195800	395018645	395021474	chr1H	HORVU.MOREX.r3.1HG0044430	290516784	290519524
GWHASIY00000001	ScWN1R01G196000	395413329	395416028	chr1H	HORVU.MOREX.r3.1HG0044470	290994990	290999301
GWHASIY00000001	ScWN1R01G196500	396369300	396376122	chr1H	HORVU.MOREX.r3.1HG0044530	291390352	291391291
GWHASIY00000001	ScWN1R01G196800	397127140	397134763	chr1H	HORVU.MOREX.r3.1HG0044570	291988055	291989779
GWHASIY00000001	ScWN1R01G197800	399286706	399288710	chr1H	HORVU.MOREX.r3.1HG0044660	292845522	292848374
GWHASIY00000001	ScWN1R01G197900	399800520	399811146	chr1H	HORVU.MOREX.r3.1HG0044740	293565850	293576418
GWHASIY00000001	ScWN1R01G198200	400388062	400391995	chr1H	HORVU.MOREX.r3.1HG0044770	293716443	293719386
GWHASIY00000001	ScWN1R01G198300	400646116	400650051	chr1H	HORVU.MOREX.r3.1HG0044840	294334757	294338060
GWHASIY00000001	ScWN1R01G198400	401199728	401202822	chr1H	HORVU.MOREX.r3.1HG0044850	294450087	294454790
GWHASIY00000001	ScWN1R01G198500	401202528	401205967	chr1H	HORVU.MOREX.r3.1HG0044860	294454716	294457631
GWHASIY00000001	ScWN1R01G198600	401784998	401787281	chr1H	HORVU.MOREX.r3.1HG0045030	294992333	294996837
GWHASIY00000001	ScWN1R01G198700	402093706	402095262	chr1H	HORVU.MOREX.r3.1HG0045040	294999638	295003626
GWHASIY00000001	ScWN1R01G054000	44538732	44539376	chr1H	HORVU.MOREX.r3.1HG0010330	24139793	24140691
GWHASIY00000001	ScWN1R01G054400	44687376	44688526	chr1H	HORVU.MOREX.r3.1HG0010340	24152467	24153336
GWHASIY00000001	ScWN1R01G055700	47019668	47022344	chr1H	HORVU.MOREX.r3.1HG0010450	24311973	24314309
GWHASIY00000001	ScWN1R01G055800	47387703	47392050	chr1H	HORVU.MOREX.r3.1HG0010470	24632159	24636657
GWHASIY00000001	ScWN1R01G055900	47518412	47524018	chr1H	HORVU.MOREX.r3.1HG0010490	24677344	24679026
GWHASIY00000001	ScWN1R01G056300	47790274	47794734	chr1H	HORVU.MOREX.r3.1HG0010530	24804526	24809130
GWHASIY00000001	ScWN1R01G056400	47849537	47851461	chr1H	HORVU.MOREX.r3.1HG0010600	24930426	24931964
GWHASIY00000001	ScWN1R01G056500	47857161	47859489	chr1H	HORVU.MOREX.r3.1HG0010610	24974702	24975771
GWHASIY00000001	ScWN1R01G056600	47938495	47940881	chr1H	HORVU.MOREX.r3.1HG0010640	25065100	25067418
GWHASIY00000001	ScWN1R01G056700	47961748	47972843	chr1H	HORVU.MOREX.r3.1HG0010650	25071991	25072755
GWHASIY00000001	ScWN1R01G057100	48566998	48569755	chr1H	HORVU.MOREX.r3.1HG0010890	25695616	25698464
GWHASIY00000001	ScWN1R01G057200	48574307	48575502	chr1H	HORVU.MOREX.r3.1HG0010920	25739743	25741504
GWHASIY00000001	ScWN1R01G057300	48576454	48578249	chr1H	HORVU.MOREX.r3.1HG0010930	25742393	25745210
GWHASIY00000001	ScWN1R01G057400	48767843	48769138	chr1H	HORVU.MOREX.r3.1HG0010970	26128483	26129495
GWHASIY00000001	ScWN1R01G057500	48924710	48930652	chr1H	HORVU.MOREX.r3.1HG0011020	26310692	26314459
GWHASIY00000001	ScWN1R01G057700	48982136	48982877	chr1H	HORVU.MOREX.r3.1HG0011090	26359594	26360437
GWHASIY00000001	ScWN1R01G057800	49007678	49012214	chr1H	HORVU.MOREX.r3.1HG0011100	26377758	26378515
GWHASIY00000001	ScWN1R01G059600	52181830	52183078	chr1H	HORVU.MOREX.r3.1HG0011170	26648449	26649643
GWHASIY00000001	ScWN1R01G059800	52244215	52250959	chr1H	HORVU.MOREX.r3.1HG0011190	26920150	26925603
GWHASIY00000001	ScWN1R01G060000	52552319	52557038	chr1H	HORVU.MOREX.r3.1HG0011400	27528767	27531247
GWHASIY00000001	ScWN1R01G060100	52673150	52721734	chr1H	HORVU.MOREX.r3.1HG0011560	27996624	27999194
GWHASIY00000001	ScWN1R01G060500	53040116	53042382	chr1H	HORVU.MOREX.r3.1HG0011660	28197005	28198240
GWHASIY00000001	ScWN1R01G060600	53085562	53088266	chr1H	HORVU.MOREX.r3.1HG0011820	28917891	28919666
GWHASIY00000001	ScWN1R01G060700	53097302	53098365	chr1H	HORVU.MOREX.r3.1HG0011870	28926872	28927636
GWHASIY00000001	ScWN1R01G060900	53101212	53104215	chr1H	HORVU.MOREX.r3.1HG0011890	28932284	28934972
GWHASIY00000001	ScWN1R01G061000	53107188	53110085	chr1H	HORVU.MOREX.r3.1HG0011900	29087622	29091059
GWHASIY00000001	ScWN1R01G061500	53499286	53501908	chr1H	HORVU.MOREX.r3.1HG0012020	29287296	29289643
GWHASIY00000001	ScWN1R01G061600	53505988	53508287	chr1H	HORVU.MOREX.r3.1HG0012100	29422367	29424663
GWHASIY00000001	ScWN1R01G063000	54869537	54880730	chr1H	HORVU.MOREX.r3.1HG0012130	29521382	29523009
GWHASIY00000001	ScWN1R01G063100	54896233	54914762	chr1H	HORVU.MOREX.r3.1HG0012160	29528486	29539992
GWHASIY00000001	ScWN1R01G065400	57082195	57082512	chr1H	HORVU.MOREX.r3.1HG0012240	29801998	29802868
GWHASIY00000001	ScWN1R01G065600	57807240	57812051	chr1H	HORVU.MOREX.r3.1HG0012250	29883988	29888675
GWHASIY00000001	ScWN1R01G065900	58084370	58088845	chr1H	HORVU.MOREX.r3.1HG0012310	30185117	30189175
GWHASIY00000001	ScWN1R01G066000	58153027	58158961	chr1H	HORVU.MOREX.r3.1HG0012330	30263084	30267311
GWHASIY00000001	ScWN1R01G066100	58156576	58160750	chr1H	HORVU.MOREX.r3.1HG0012340	30267405	30269183
GWHASIY00000001	ScWN1R01G066400	58316776	58318038	chr1H	HORVU.MOREX.r3.1HG0012370	30410957	30412390
GWHASIY00000001	ScWN1R01G067100	59070002	59071613	chr1H	HORVU.MOREX.r3.1HG0012620	31322085	31323977
GWHASIY00000001	ScWN1R01G067400	59163789	59165392	chr1H	HORVU.MOREX.r3.1HG0012830	31849362	31851959
GWHASIY00000001	ScWN1R01G068100	60290347	60292091	chr1H	HORVU.MOREX.r3.1HG0012990	32184246	32185482
GWHASIY00000001	ScWN1R01G068200	60347742	60352644	chr1H	HORVU.MOREX.r3.1HG0013000	32207541	32211971
GWHASIY00000001	ScWN1R01G068300	60385585	60390220	chr1H	HORVU.MOREX.r3.1HG0013040	32366663	32371367
GWHASIY00000001	ScWN1R01G068500	60431718	60434215	chr1H	HORVU.MOREX.r3.1HG0013050	32373711	32376691
GWHASIY00000001	ScWN1R01G069400	61585050	61585642	chr1H	HORVU.MOREX.r3.1HG0013140	32482994	32483496
GWHASIY00000001	ScWN1R01G070300	62169754	62170446	chr1H	HORVU.MOREX.r3.1HG0013270	32694670	32695191
GWHASIY00000001	ScWN1R01G071200	64174753	64175656	chr1H	HORVU.MOREX.r3.1HG0013400	33180721	33181186
GWHASIY00000001	ScWN1R01G071600	64259440	64276050	chr1H	HORVU.MOREX.r3.1HG0013480	33710765	33711252
GWHASIY00000001	ScWN1R01G094400	98229852	98231232	chr1H	HORVU.MOREX.r3.1HG0016710	49085853	49087520
GWHASIY00000001	ScWN1R01G095000	99128981	99134734	chr1H	HORVU.MOREX.r3.1HG0016740	49645033	49650535
GWHASIY00000001	ScWN1R01G095100	99668232	99672456	chr1H	HORVU.MOREX.r3.1HG0016760	49839167	49843312
GWHASIY00000001	ScWN1R01G095200	99878070	99880356	chr1H	HORVU.MOREX.r3.1HG0016770	49914779	49916692
GWHASIY00000001	ScWN1R01G095300	99880603	99886774	chr1H	HORVU.MOREX.r3.1HG0016790	49917385	49924809
GWHASIY00000001	ScWN1R01G095500	100411248	100415928	chr1H	HORVU.MOREX.r3.1HG0016810	50002764	50007525
GWHASIY00000001	ScWN1R01G096100	100977292	100979064	chr1H	HORVU.MOREX.r3.1HG0016820	50352827	50354679
GWHASIY00000001	ScWN1R01G098300	103563147	103575951	chr1H	HORVU.MOREX.r3.1HG0016910	51013520	51027002
GWHASIY00000001	ScWN1R01G098400	103611075	103616452	chr1H	HORVU.MOREX.r3.1HG0016940	51203529	51210527
GWHASIY00000001	ScWN1R01G098900	103883506	103889589	chr1H	HORVU.MOREX.r3.1HG0016950	51219366	51224209
GWHASIY00000001	ScWN1R01G099200	104529284	104530987	chr1H	HORVU.MOREX.r3.1HG0017050	51806732	51807970
GWHASIY00000001	ScWN1R01G099300	104543241	104546474	chr1H	HORVU.MOREX.r3.1HG0017070	52027642	52031416
GWHASIY00000001	ScWN1R01G101100	106121455	106173413	chr1H	HORVU.MOREX.r3.1HG0017130	52820806	52853311
GWHASIY00000001	ScWN1R01G101300	106440387	106472815	chr1H	HORVU.MOREX.r3.1HG0017150	53082900	53085008
GWHASIY00000001	ScWN1R01G101400	106542309	106545947	chr1H	HORVU.MOREX.r3.1HG0017200	53609593	53611285
GWHASIY00000001	ScWN1R01G101700	106805374	106808350	chr1H	HORVU.MOREX.r3.1HG0017240	53696791	53699353
GWHASIY00000001	ScWN1R01G101800	106808526	106813215	chr1H	HORVU.MOREX.r3.1HG0017250	53700315	53704700
GWHASIY00000001	ScWN1R01G101900	106980866	106991323	chr1H	HORVU.MOREX.r3.1HG0017280	53991854	53995794
GWHASIY00000001	ScWN1R01G102000	107053694	107057412	chr1H	HORVU.MOREX.r3.1HG0017310	54502353	54506856
GWHASIY00000001	ScWN1R01G102300	107345483	107348467	chr1H	HORVU.MOREX.r3.1HG0017420	55377600	55378729
GWHASIY00000001	ScWN1R01G102500	107723148	107729745	chr1H	HORVU.MOREX.r3.1HG0017440	55397857	55408677
GWHASIY00000001	ScWN1R01G102900	108196649	108197925	chr1H	HORVU.MOREX.r3.1HG0017700	56435926	56437164
GWHASIY00000001	ScWN1R01G103000	108450429	108453900	chr1H	HORVU.MOREX.r3.1HG0017730	56643728	56645164
GWHASIY00000001	ScWN1R01G103100	108478545	108482974	chr1H	HORVU.MOREX.r3.1HG0017750	56658191	56662310
GWHASIY00000001	ScWN1R01G103200	108483319	108487581	chr1H	HORVU.MOREX.r3.1HG0017760	56662793	56666773
GWHASIY00000001	ScWN1R01G103400	109002426	109003688	chr1H	HORVU.MOREX.r3.1HG0017770	56839193	56840331
GWHASIY00000001	ScWN1R01G103700	109604416	109606258	chr1H	HORVU.MOREX.r3.1HG0017870	57076729	57078131
GWHASIY00000001	ScWN1R01G103800	109608482	109612993	chr1H	HORVU.MOREX.r3.1HG0017880	57080543	57084467
GWHASIY00000001	ScWN1R01G103900	109615603	109618678	chr1H	HORVU.MOREX.r3.1HG0017890	57086617	57089711
GWHASIY00000001	ScWN1R01G104000	109805073	109808968	chr1H	HORVU.MOREX.r3.1HG0017930	57251947	57255691
GWHASIY00000001	ScWN1R01G104300	110700675	110708434	chr1H	HORVU.MOREX.r3.1HG0018050	57851574	57859891
GWHASIY00000001	ScWN1R01G104700	111122444	111129125	chr1H	HORVU.MOREX.r3.1HG0018110	57916472	57922446
GWHASIY00000001	ScWN1R01G104900	111922061	111923755	chr1H	HORVU.MOREX.r3.1HG0018160	58223559	58224434
GWHASIY00000001	ScWN1R01G105300	112102852	112107296	chr1H	HORVU.MOREX.r3.1HG0018190	58299924	58304156
GWHASIY00000001	ScWN1R01G105400	112109907	112111743	chr1H	HORVU.MOREX.r3.1HG0018200	58304354	58306297
GWHASIY00000001	ScWN1R01G105900	112553032	112555000	chr1H	HORVU.MOREX.r3.1HG0018210	58308814	58311430
GWHASIY00000001	ScWN1R01G106000	112689933	112690256	chr1H	HORVU.MOREX.r3.1HG0018240	59314934	59315767
GWHASIY00000001	ScWN1R01G106100	112995443	112996854	chr1H	HORVU.MOREX.r3.1HG0018250	59445207	59446456
GWHASIY00000001	ScWN1R01G106200	113234628	113248480	chr1H	HORVU.MOREX.r3.1HG0018270	59552061	59557007
GWHASIY00000001	ScWN1R01G568600	928537496	928539278	chr1H	HORVU.MOREX.r3.1HG0093500	511711812	511712969
GWHASIY00000001	ScWN1R01G568700	928540169	928552045	chr1H	HORVU.MOREX.r3.1HG0093570	511829364	511842813
GWHASIY00000001	ScWN1R01G569500	928751209	928753029	chr1H	HORVU.MOREX.r3.1HG0093630	512035304	512035618
GWHASIY00000001	ScWN1R01G570700	929771274	929776443	chr1H	HORVU.MOREX.r3.1HG0093790	512489363	512494445
GWHASIY00000001	ScWN1R01G571900	930248588	930249302	chr1H	HORVU.MOREX.r3.1HG0093860	512616276	512616637
GWHASIY00000001	ScWN1R01G572200	930365518	930369928	chr1H	HORVU.MOREX.r3.1HG0093880	512631717	512635915
GWHASIY00000001	ScWN1R01G572500	930398642	930401932	chr1H	HORVU.MOREX.r3.1HG0093920	512778495	512784496
GWHASIY00000001	ScWN1R01G572700	930476635	930479559	chr1H	HORVU.MOREX.r3.1HG0093950	512817732	512820188
GWHASIY00000001	ScWN1R01G572900	930485635	930487398	chr1H	HORVU.MOREX.r3.1HG0093970	512835072	512835704
GWHASIY00000001	ScWN1R01G573200	930643277	930646847	chr1H	HORVU.MOREX.r3.1HG0094000	512903517	512906736
GWHASIY00000001	ScWN1R01G573300	930646976	930651660	chr1H	HORVU.MOREX.r3.1HG0094010	512906943	512911530
GWHASIY00000001	ScWN1R01G573400	930662137	930664022	chr1H	HORVU.MOREX.r3.1HG0094020	512931817	512932602
GWHASIY00000001	ScWN1R01G573500	930880637	930883621	chr1H	HORVU.MOREX.r3.1HG0094030	512942862	512946340
GWHASIY00000001	ScWN1R01G573600	930884943	930885830	chr1H	HORVU.MOREX.r3.1HG0094040	512947228	512949289
GWHASIY00000001	ScWN1R01G573700	930888492	930894731	chr1H	HORVU.MOREX.r3.1HG0094050	512951200	512957496
GWHASIY00000001	ScWN1R01G575300	932818619	932854605	chr1H	HORVU.MOREX.r3.1HG0094070	513020063	513023344
GWHASIY00000001	ScWN1R01G576000	933201494	933204058	chr1H	HORVU.MOREX.r3.1HG0094110	513124478	513126237
GWHASIY00000001	ScWN1R01G576100	933217471	933218235	chr1H	HORVU.MOREX.r3.1HG0094150	513148991	513149551
GWHASIY00000001	ScWN1R01G576400	933401072	933403464	chr1H	HORVU.MOREX.r3.1HG0094180	513202628	513205077
GWHASIY00000001	ScWN1R01G576500	933405767	933411776	chr1H	HORVU.MOREX.r3.1HG0094190	513215841	513218346
GWHASIY00000001	ScWN1R01G576700	933671015	933675903	chr1H	HORVU.MOREX.r3.1HG0094300	513429544	513430267
GWHASIY00000001	ScWN1R01G576900	933716876	933728100	chr1H	HORVU.MOREX.r3.1HG0094440	513678389	513679552
GWHASIY00000001	ScWN1R01G577200	933840240	933845154	chr1H	HORVU.MOREX.r3.1HG0094470	513689072	513694598
GWHASIY00000001	ScWN1R01G577300	933845719	933849617	chr1H	HORVU.MOREX.r3.1HG0094480	513695462	513700152
GWHASIY00000001	ScWN1R01G577400	933987025	933989601	chr1H	HORVU.MOREX.r3.1HG0094490	513770963	513773727
GWHASIY00000001	ScWN1R01G577500	934201021	934202458	chr1H	HORVU.MOREX.r3.1HG0094500	513809503	513810771
GWHASIY00000001	ScWN1R01G578000	934302936	934303829	chr1H	HORVU.MOREX.r3.1HG0094510	513815561	513816367
GWHASIY00000001	ScWN1R01G578100	934317996	934333142	chr1H	HORVU.MOREX.r3.1HG0094520	513819081	513828639
GWHASIY00000001	ScWN1R01G578700	934622256	934623376	chr1H	HORVU.MOREX.r3.1HG0094570	514165957	514167906
GWHASIY00000001	ScWN1R01G579500	935222527	935223710	chr1H	HORVU.MOREX.r3.1HG0094650	514310269	514311263
GWHASIY00000001	ScWN1R01G579600	935261908	935272585	chr1H	HORVU.MOREX.r3.1HG0094760	514692186	514703332
GWHASIY00000001	ScWN1R01G579700	935273543	935274158	chr1H	HORVU.MOREX.r3.1HG0094770	514704269	514705352
GWHASIY00000001	ScWN1R01G579800	935281154	935283678	chr1H	HORVU.MOREX.r3.1HG0094810	514713048	514715869
GWHASIY00000001	ScWN1R01G579900	935299826	935304570	chr1H	HORVU.MOREX.r3.1HG0094820	514735628	514739868
GWHASIY00000001	ScWN1R01G552200	917790589	917791859	chr1H	HORVU.MOREX.r3.1HG0091340	506759869	506761180
GWHASIY00000001	ScWN1R01G552600	918006909	918010496	chr1H	HORVU.MOREX.r3.1HG0091360	506781933	506785842
GWHASIY00000001	ScWN1R01G553300	918308775	918309305	chr1H	HORVU.MOREX.r3.1HG0091390	506828687	506829542
GWHASIY00000001	ScWN1R01G553400	918318354	918322769	chr1H	HORVU.MOREX.r3.1HG0091430	506947935	506951401
GWHASIY00000001	ScWN1R01G554300	918708051	918710518	chr1H	HORVU.MOREX.r3.1HG0091670	507382865	507385218
GWHASIY00000001	ScWN1R01G554400	918725817	918732033	chr1H	HORVU.MOREX.r3.1HG0091820	507660119	507663023
GWHASIY00000001	ScWN1R01G554500	918730194	918734745	chr1H	HORVU.MOREX.r3.1HG0091830	507664054	507667468
GWHASIY00000001	ScWN1R01G555100	919407063	919408749	chr1H	HORVU.MOREX.r3.1HG0091840	507729692	507730475
GWHASIY00000001	ScWN1R01G555500	919501032	919516699	chr1H	HORVU.MOREX.r3.1HG0091930	507955131	507956939
GWHASIY00000001	ScWN1R01G556300	920131161	920137567	chr1H	HORVU.MOREX.r3.1HG0092050	508182935	508189858
GWHASIY00000001	ScWN1R01G556800	920577332	920583991	chr1H	HORVU.MOREX.r3.1HG0092090	508259999	508266505
GWHASIY00000001	ScWN1R01G557100	920781623	920786413	chr1H	HORVU.MOREX.r3.1HG0092140	508321620	508326136
GWHASIY00000001	ScWN1R01G557200	920879477	920881530	chr1H	HORVU.MOREX.r3.1HG0092150	508332561	508334028
GWHASIY00000001	ScWN1R01G557300	920983138	920984567	chr1H	HORVU.MOREX.r3.1HG0092170	508397415	508398314
GWHASIY00000001	ScWN1R01G557400	920988782	920995069	chr1H	HORVU.MOREX.r3.1HG0092190	508411523	508417820
GWHASIY00000001	ScWN1R01G557500	921211131	921214659	chr1H	HORVU.MOREX.r3.1HG0092200	508437827	508441178
GWHASIY00000001	ScWN1R01G557600	921219313	921225794	chr1H	HORVU.MOREX.r3.1HG0092210	508458548	508464686
GWHASIY00000001	ScWN1R01G557700	921255272	921257295	chr1H	HORVU.MOREX.r3.1HG0092280	508596080	508597577
GWHASIY00000001	ScWN1R01G558200	921543493	921549494	chr1H	HORVU.MOREX.r3.1HG0092430	508981549	508987526
GWHASIY00000001	ScWN1R01G558300	921612316	921619585	chr1H	HORVU.MOREX.r3.1HG0092520	509152869	509159915
GWHASIY00000001	ScWN1R01G558400	921730486	921732662	chr1H	HORVU.MOREX.r3.1HG0092650	509238466	509240449
GWHASIY00000001	ScWN1R01G558500	921735588	921738738	chr1H	HORVU.MOREX.r3.1HG0092660	509241372	509244450
GWHASIY00000001	ScWN1R01G558700	921802685	921805907	chr1H	HORVU.MOREX.r3.1HG0092670	509248204	509251383
GWHASIY00000001	ScWN1R01G559000	922041133	922042864	chr1H	HORVU.MOREX.r3.1HG0092680	509273972	509275983
GWHASIY00000001	ScWN1R01G560200	923070964	923073494	chr1H	HORVU.MOREX.r3.1HG0092820	509847999	509849970
GWHASIY00000001	ScWN1R01G561500	924060834	924065020	chr1H	HORVU.MOREX.r3.1HG0092870	510017234	510019996
GWHASIY00000001	ScWN1R01G561600	924064539	924067772	chr1H	HORVU.MOREX.r3.1HG0092880	510020224	510024012
GWHASIY00000001	ScWN1R01G562000	924166049	924167659	chr1H	HORVU.MOREX.r3.1HG0092910	510057372	510059204
GWHASIY00000001	ScWN1R01G562200	924319699	924322028	chr1H	HORVU.MOREX.r3.1HG0093020	510261421	510263920
GWHASIY00000001	ScWN1R01G562300	924322263	924327905	chr1H	HORVU.MOREX.r3.1HG0093030	510264141	510269456
GWHASIY00000001	ScWN1R01G563800	925403776	925409713	chr1H	HORVU.MOREX.r3.1HG0093050	510410636	510415941
GWHASIY00000001	ScWN1R01G564500	925878311	925879598	chr1H	HORVU.MOREX.r3.1HG0093100	510495148	510497963
GWHASIY00000001	ScWN1R01G565800	926837618	926838540	chr1H	HORVU.MOREX.r3.1HG0093250	511068494	511069385
GWHASIY00000001	ScWN1R01G565900	926847506	926847703	chr1H	HORVU.MOREX.r3.1HG0093260	511086775	511086975
GWHASIY00000001	ScWN1R01G484000	853907902	853911689	chr1H	HORVU.MOREX.r3.1HG0081190	487999563	488003272
GWHASIY00000001	ScWN1R01G484700	854554729	854601648	chr1H	HORVU.MOREX.r3.1HG0081230	488108523	488110940
GWHASIY00000001	ScWN1R01G485000	854687322	854689276	chr1H	HORVU.MOREX.r3.1HG0081260	488148024	488150168
GWHASIY00000001	ScWN1R01G485300	854746862	854747774	chr1H	HORVU.MOREX.r3.1HG0081340	488342710	488343441
GWHASIY00000001	ScWN1R01G485600	855249122	855252528	chr1H	HORVU.MOREX.r3.1HG0081400	488519794	488524711
GWHASIY00000001	ScWN1R01G485700	855256354	855259828	chr1H	HORVU.MOREX.r3.1HG0081410	488525609	488528789
GWHASIY00000001	ScWN1R01G485900	855751500	855757899	chr1H	HORVU.MOREX.r3.1HG0081460	488568831	488575606
GWHASIY00000001	ScWN1R01G486000	855892742	855895093	chr1H	HORVU.MOREX.r3.1HG0081540	488734599	488736607
GWHASIY00000001	ScWN1R01G486100	855925939	855929281	chr1H	HORVU.MOREX.r3.1HG0081550	488751109	488753220
GWHASIY00000001	ScWN1R01G486200	855951449	856003142	chr1H	HORVU.MOREX.r3.1HG0081580	488912489	488914682
GWHASIY00000001	ScWN1R01G486300	855957631	855959945	chr1H	HORVU.MOREX.r3.1HG0081600	488921938	488924451
GWHASIY00000001	ScWN1R01G486600	856459161	856464104	chr1H	HORVU.MOREX.r3.1HG0081620	488995279	488998871
GWHASIY00000001	ScWN1R01G486700	856464706	856472184	chr1H	HORVU.MOREX.r3.1HG0081630	489000221	489006487
GWHASIY00000001	ScWN1R01G486900	857020985	857025362	chr1H	HORVU.MOREX.r3.1HG0081640	489009759	489011095
GWHASIY00000001	ScWN1R01G487000	857023032	857024498	chr1H	HORVU.MOREX.r3.1HG0081650	489011784	489013274
GWHASIY00000001	ScWN1R01G487600	857535321	857538088	chr1H	HORVU.MOREX.r3.1HG0081700	489025206	489027747
GWHASIY00000001	ScWN1R01G487700	857545242	857550345	chr1H	HORVU.MOREX.r3.1HG0081710	489030091	489034084
GWHASIY00000001	ScWN1R01G487800	857554575	857558382	chr1H	HORVU.MOREX.r3.1HG0081730	489079339	489082944
GWHASIY00000001	ScWN1R01G487900	857704736	857705739	chr1H	HORVU.MOREX.r3.1HG0081740	489146018	489146521
GWHASIY00000001	ScWN1R01G488000	857708557	857709899	chr1H	HORVU.MOREX.r3.1HG0081770	489164568	489164978
GWHASIY00000001	ScWN1R01G488200	857714665	857719378	chr1H	HORVU.MOREX.r3.1HG0081780	489173228	489180178
GWHASIY00000001	ScWN1R01G488300	857941523	857945794	chr1H	HORVU.MOREX.r3.1HG0081790	489183776	489187965
GWHASIY00000001	ScWN1R01G488500	858024038	858026884	chr1H	HORVU.MOREX.r3.1HG0081810	489192449	489195113
GWHASIY00000001	ScWN1R01G488600	858028119	858033193	chr1H	HORVU.MOREX.r3.1HG0081820	489196750	489200903
GWHASIY00000001	ScWN1R01G488700	858418498	858419531	chr1H	HORVU.MOREX.r3.1HG0081850	489336324	489336950
GWHASIY00000001	ScWN1R01G489400	858673416	858675541	chr1H	HORVU.MOREX.r3.1HG0081950	489629565	489630853
GWHASIY00000001	ScWN1R01G489500	858676831	858681911	chr1H	HORVU.MOREX.r3.1HG0081960	489633792	489636310
GWHASIY00000001	ScWN1R01G489600	858690735	858691151	chr1H	HORVU.MOREX.r3.1HG0081970	489647149	489647761
GWHASIY00000001	ScWN1R01G489800	859311714	859313147	chr1H	HORVU.MOREX.r3.1HG0081990	489661739	489663529
GWHASIY00000001	ScWN1R01G490200	859760037	859764646	chr1H	HORVU.MOREX.r3.1HG0082020	489712477	489717099
GWHASIY00000001	ScWN1R01G030800	21130059	21131528	chr1H	HORVU.MOREX.r3.1HG0005360	10547668	10549344
GWHASIY00000001	ScWN1R01G030900	21183822	21185987	chr1H	HORVU.MOREX.r3.1HG0005410	10825469	10828617
GWHASIY00000001	ScWN1R01G031000	21364226	21366371	chr1H	HORVU.MOREX.r3.1HG0005420	10846912	10848716
GWHASIY00000001	ScWN1R01G031200	21633658	21635110	chr1H	HORVU.MOREX.r3.1HG0005480	11129339	11130008
GWHASIY00000001	ScWN1R01G031800	22173189	22174656	chr1H	HORVU.MOREX.r3.1HG0005500	11304695	11305402
GWHASIY00000001	ScWN1R01G031900	22173280	22177610	chr1H	HORVU.MOREX.r3.1HG0005510	11332099	11332578
GWHASIY00000001	ScWN1R01G032000	22202650	22205058	chr1H	HORVU.MOREX.r3.1HG0005580	11468561	11471133
GWHASIY00000001	ScWN1R01G032300	22286912	22287366	chr1H	HORVU.MOREX.r3.1HG0005600	11494736	11495674
GWHASIY00000001	ScWN1R01G032500	22340756	22343709	chr1H	HORVU.MOREX.r3.1HG0005610	11518690	11521575
GWHASIY00000001	ScWN1R01G032600	22361712	22366514	chr1H	HORVU.MOREX.r3.1HG0005620	11544250	11548900
GWHASIY00000001	ScWN1R01G032700	22366696	22696217	chr1H	HORVU.MOREX.r3.1HG0005640	11618013	11629202
GWHASIY00000001	ScWN1R01G034300	23721418	23722470	chr1H	HORVU.MOREX.r3.1HG0005700	11739866	11740724
GWHASIY00000001	ScWN1R01G034500	24026223	24030292	chr1H	HORVU.MOREX.r3.1HG0005750	11836012	11838262
GWHASIY00000001	ScWN1R01G034700	24206978	24209969	chr1H	HORVU.MOREX.r3.1HG0005770	11847470	11853664
GWHASIY00000001	ScWN1R01G034800	24259569	24261981	chr1H	HORVU.MOREX.r3.1HG0005780	11857018	11858745
GWHASIY00000001	ScWN1R01G035000	24329598	24335290	chr1H	HORVU.MOREX.r3.1HG0005810	11881186	11884961
GWHASIY00000001	ScWN1R01G035300	24874185	24877472	chr1H	HORVU.MOREX.r3.1HG0005840	12107340	12110125
GWHASIY00000001	ScWN1R01G035800	25561487	25563772	chr1H	HORVU.MOREX.r3.1HG0006070	12612647	12613878
GWHASIY00000001	ScWN1R01G036600	26574219	26577844	chr1H	HORVU.MOREX.r3.1HG0006210	12801950	12804888
GWHASIY00000001	ScWN1R01G036700	26718441	26723051	chr1H	HORVU.MOREX.r3.1HG0006220	12819412	12819900
GWHASIY00000001	ScWN1R01G036800	26749397	26751331	chr1H	HORVU.MOREX.r3.1HG0006230	12824045	12827600
GWHASIY00000001	ScWN1R01G036900	27125660	27128627	chr1H	HORVU.MOREX.r3.1HG0006290	13045414	13046397
GWHASIY00000001	ScWN1R01G037200	27211363	27223790	chr1H	HORVU.MOREX.r3.1HG0006300	13140231	13143134
GWHASIY00000001	ScWN1R01G037400	27520388	27524276	chr1H	HORVU.MOREX.r3.1HG0006340	13207859	13210838
GWHASIY00000001	ScWN1R01G037700	27862801	27867329	chr1H	HORVU.MOREX.r3.1HG0006400	13340783	13345156
GWHASIY00000001	ScWN1R01G038100	28124697	28132171	chr1H	HORVU.MOREX.r3.1HG0006420	13380272	13383061
GWHASIY00000001	ScWN1R01G038200	28366824	28367647	chr1H	HORVU.MOREX.r3.1HG0006450	13405230	13405903
GWHASIY00000001	ScWN1R01G038400	28414581	28440061	chr1H	HORVU.MOREX.r3.1HG0006460	13408208	13409239
GWHASIY00000001	ScWN1R01G038500	28892572	28897334	chr1H	HORVU.MOREX.r3.1HG0006480	13454084	13459040
GWHASIY00000001	ScWN1R01G038800	29123091	29123591	chr1H	HORVU.MOREX.r3.1HG0006490	13469764	13470780
GWHASIY00000001	ScWN1R01G161700	205459775	205465218	chr1H	HORVU.MOREX.r3.1HG0029060	133154542	133161033
GWHASIY00000001	ScWN1R01G161900	206174762	206176321	chr1H	HORVU.MOREX.r3.1HG0029070	133192168	133193987
GWHASIY00000001	ScWN1R01G162000	206177182	206178067	chr1H	HORVU.MOREX.r3.1HG0029080	133196023	133198788
GWHASIY00000001	ScWN1R01G162100	206610049	206610459	chr1H	HORVU.MOREX.r3.1HG0029100	133599023	133599839
GWHASIY00000001	ScWN1R01G162200	206628336	206632001	chr1H	HORVU.MOREX.r3.1HG0029150	133638274	133640896
GWHASIY00000001	ScWN1R01G162300	206877352	206878311	chr1H	HORVU.MOREX.r3.1HG0029220	134321173	134321799
GWHASIY00000001	ScWN1R01G162500	207378248	207380708	chr1H	HORVU.MOREX.r3.1HG0029240	134423223	134426100
GWHASIY00000001	ScWN1R01G162700	207536419	207542414	chr1H	HORVU.MOREX.r3.1HG0029280	135687022	135692765
GWHASIY00000001	ScWN1R01G162800	207768967	207772663	chr1H	HORVU.MOREX.r3.1HG0029320	136032047	136034524
GWHASIY00000001	ScWN1R01G162900	208042973	208048899	chr1H	HORVU.MOREX.r3.1HG0029340	136376777	136383440
GWHASIY00000001	ScWN1R01G163000	208684937	208690961	chr1H	HORVU.MOREX.r3.1HG0029350	136515875	136524617
GWHASIY00000001	ScWN1R01G163200	209011941	209028756	chr1H	HORVU.MOREX.r3.1HG0029430	137056030	137068199
GWHASIY00000001	ScWN1R01G163300	209352803	209355343	chr1H	HORVU.MOREX.r3.1HG0029490	137585065	137591379
GWHASIY00000001	ScWN1R01G163400	209522941	209561961	chr1H	HORVU.MOREX.r3.1HG0029510	137997034	138032939
GWHASIY00000001	ScWN1R01G163500	209824507	209829050	chr1H	HORVU.MOREX.r3.1HG0029580	138704197	138708875
GWHASIY00000001	ScWN1R01G163600	210174922	210177038	chr1H	HORVU.MOREX.r3.1HG0029620	139116882	139118797
GWHASIY00000001	ScWN1R01G163700	210185177	210190437	chr1H	HORVU.MOREX.r3.1HG0029730	140086158	140090051
GWHASIY00000001	ScWN1R01G166000	218729071	218731204	chr1H	HORVU.MOREX.r3.1HG0029890	141584318	141585983
GWHASIY00000001	ScWN1R01G166100	218762489	218765490	chr1H	HORVU.MOREX.r3.1HG0029900	142338713	142341509
GWHASIY00000001	ScWN1R01G166400	219162066	219166100	chr1H	HORVU.MOREX.r3.1HG0029910	142394379	142398112
GWHASIY00000001	ScWN1R01G166700	222125935	222128323	chr1H	HORVU.MOREX.r3.1HG0030010	143983334	143985331
GWHASIY00000001	ScWN1R01G166800	222664237	222669749	chr1H	HORVU.MOREX.r3.1HG0030080	144695594	144700425
GWHASIY00000001	ScWN1R01G166900	223185094	223204643	chr1H	HORVU.MOREX.r3.1HG0030320	148340944	148363285
GWHASIY00000001	ScWN1R01G167500	228406460	228411813	chr1H	HORVU.MOREX.r3.1HG0030500	149058491	149064498
GWHASIY00000001	ScWN1R01G167600	228745467	228781391	chr1H	HORVU.MOREX.r3.1HG0030520	149307928	149308629
GWHASIY00000001	ScWN1R01G167800	229412922	229416245	chr1H	HORVU.MOREX.r3.1HG0030590	149483151	149487001
GWHASIY00000001	ScWN1R01G168000	230149947	230156316	chr1H	HORVU.MOREX.r3.1HG0030630	149743659	149755800
GWHASIY00000001	ScWN1R01G168300	233243157	233247780	chr1H	HORVU.MOREX.r3.1HG0030650	150295499	150299285
GWHASIY00000001	ScWN1R01G169100	239008789	239011026	chr1H	HORVU.MOREX.r3.1HG0030670	150502436	150504555
GWHASIY00000001	ScWN1R01G171000	254663638	254669791	chr1H	HORVU.MOREX.r3.1HG0030720	151390664	151397125
GWHASIY00000001	ScWN1R01G172400	264705086	264709717	chr1H	HORVU.MOREX.r3.1HG0030850	151788035	151791330
GWHASIY00000001	ScWN1R01G221000	459015394	459020507	chr1H	HORVU.MOREX.r3.1HG0047250	309838991	309843926
GWHASIY00000001	ScWN1R01G221100	459021750	459024422	chr1H	HORVU.MOREX.r3.1HG0047290	309863408	309866069
GWHASIY00000001	ScWN1R01G221300	459234788	459242981	chr1H	HORVU.MOREX.r3.1HG0047460	310743347	310746647
GWHASIY00000001	ScWN1R01G221400	459387813	459394762	chr1H	HORVU.MOREX.r3.1HG0047470	310967693	310971993
GWHASIY00000001	ScWN1R01G221600	459701647	459705900	chr1H	HORVU.MOREX.r3.1HG0047480	311061667	311064060
GWHASIY00000001	ScWN1R01G221900	460099177	460103515	chr1H	HORVU.MOREX.r3.1HG0047500	311369497	311371881
GWHASIY00000001	ScWN1R01G222000	460101775	460103944	chr1H	HORVU.MOREX.r3.1HG0047510	311372009	311372980
GWHASIY00000001	ScWN1R01G222100	460135922	460140252	chr1H	HORVU.MOREX.r3.1HG0047560	311566167	311580408
GWHASIY00000001	ScWN1R01G222200	460410991	460414236	chr1H	HORVU.MOREX.r3.1HG0047580	311688548	311690604
GWHASIY00000001	ScWN1R01G222300	460415398	460418970	chr1H	HORVU.MOREX.r3.1HG0047590	311692175	311695840
GWHASIY00000001	ScWN1R01G222400	460419427	460422017	chr1H	HORVU.MOREX.r3.1HG0047600	311696340	311698888
GWHASIY00000001	ScWN1R01G222700	460841969	460845335	chr1H	HORVU.MOREX.r3.1HG0047660	312148404	312151712
GWHASIY00000001	ScWN1R01G222800	460901623	460907494	chr1H	HORVU.MOREX.r3.1HG0047670	312176395	312180842
GWHASIY00000001	ScWN1R01G222900	460982150	460987595	chr1H	HORVU.MOREX.r3.1HG0047710	312704659	312716900
GWHASIY00000001	ScWN1R01G223000	461310921	461321891	chr1H	HORVU.MOREX.r3.1HG0047720	312813613	312821150
GWHASIY00000001	ScWN1R01G223100	461322743	461324263	chr1H	HORVU.MOREX.r3.1HG0047880	314260761	314262454
GWHASIY00000001	ScWN1R01G223200	461488274	461493655	chr1H	HORVU.MOREX.r3.1HG0047910	314314210	314315957
GWHASIY00000001	ScWN1R01G223300	461490489	461496076	chr1H	HORVU.MOREX.r3.1HG0047920	314315970	314320150
GWHASIY00000001	ScWN1R01G223400	461992044	461993538	chr1H	HORVU.MOREX.r3.1HG0047950	314656812	314657231
GWHASIY00000001	ScWN1R01G223600	462265055	462269267	chr1H	HORVU.MOREX.r3.1HG0047980	314758415	314762102
GWHASIY00000001	ScWN1R01G223700	462357071	462359677	chr1H	HORVU.MOREX.r3.1HG0048010	314959183	314961702
GWHASIY00000001	ScWN1R01G224100	463335924	463346222	chr1H	HORVU.MOREX.r3.1HG0048040	315322893	315330675
GWHASIY00000001	ScWN1R01G224200	463883703	463884993	chr1H	HORVU.MOREX.r3.1HG0048060	315557955	315559205
GWHASIY00000001	ScWN1R01G224300	463886442	463894079	chr1H	HORVU.MOREX.r3.1HG0048070	315560637	315566198
GWHASIY00000001	ScWN1R01G224400	464046894	464048929	chr1H	HORVU.MOREX.r3.1HG0048080	315855332	315857218
GWHASIY00000001	ScWN1R01G224600	464695534	464700305	chr1H	HORVU.MOREX.r3.1HG0048100	316153153	316158562
GWHASIY00000001	ScWN1R01G225000	465633460	465635200	chr1H	HORVU.MOREX.r3.1HG0048240	317904212	317905209
GWHASIY00000001	ScWN1R01G309800	613662283	613664571	chr1H	HORVU.MOREX.r3.1HG0059070	393916737	393919443
GWHASIY00000001	ScWN1R01G312500	621762094	621787550	chr1H	HORVU.MOREX.r3.1HG0059270	394650642	394675833
GWHASIY00000001	ScWN1R01G312600	622174256	622182737	chr1H	HORVU.MOREX.r3.1HG0059300	394981527	394985668
GWHASIY00000001	ScWN1R01G312700	622431345	622437754	chr1H	HORVU.MOREX.r3.1HG0059340	395100642	395107714
GWHASIY00000001	ScWN1R01G312800	622540298	622545706	chr1H	HORVU.MOREX.r3.1HG0059350	395269103	395273947
GWHASIY00000001	ScWN1R01G313500	622949890	622955741	chr1H	HORVU.MOREX.r3.1HG0059360	395285553	395290541
GWHASIY00000001	ScWN1R01G313700	622968987	622971703	chr1H	HORVU.MOREX.r3.1HG0059370	395556643	395559355
GWHASIY00000001	ScWN1R01G313800	623208032	623210771	chr1H	HORVU.MOREX.r3.1HG0059400	395766714	395769133
GWHASIY00000001	ScWN1R01G314000	623726698	623734916	chr1H	HORVU.MOREX.r3.1HG0059420	395856999	395866420
GWHASIY00000001	ScWN1R01G314200	623736883	623742784	chr1H	HORVU.MOREX.r3.1HG0059430	395895538	395902392
GWHASIY00000001	ScWN1R01G314300	623743553	623747594	chr1H	HORVU.MOREX.r3.1HG0059450	395903089	395907035
GWHASIY00000001	ScWN1R01G314500	624362849	624366613	chr1H	HORVU.MOREX.r3.1HG0059550	396576191	396579410
GWHASIY00000001	ScWN1R01G314600	624552792	624568347	chr1H	HORVU.MOREX.r3.1HG0059600	396881875	396901467
GWHASIY00000001	ScWN1R01G314800	625499093	625502369	chr1H	HORVU.MOREX.r3.1HG0059670	397171105	397173059
GWHASIY00000001	ScWN1R01G314900	625706419	625706725	chr1H	HORVU.MOREX.r3.1HG0059710	397355965	397356354
GWHASIY00000001	ScWN1R01G315000	625707504	625712938	chr1H	HORVU.MOREX.r3.1HG0059730	397366819	397374051
GWHASIY00000001	ScWN1R01G315100	625712714	625716057	chr1H	HORVU.MOREX.r3.1HG0059740	397448840	397452312
GWHASIY00000001	ScWN1R01G315300	625954256	625957642	chr1H	HORVU.MOREX.r3.1HG0059750	397684613	397687875
GWHASIY00000001	ScWN1R01G315500	625966799	625969436	chr1H	HORVU.MOREX.r3.1HG0059770	397878043	397880435
GWHASIY00000001	ScWN1R01G316000	628084778	628090875	chr1H	HORVU.MOREX.r3.1HG0059790	398159319	398164763
GWHASIY00000001	ScWN1R01G316100	628092876	628099095	chr1H	HORVU.MOREX.r3.1HG0059810	398165542	398171123
GWHASIY00000001	ScWN1R01G316200	628132575	628140225	chr1H	HORVU.MOREX.r3.1HG0059820	398177043	398184356
GWHASIY00000001	ScWN1R01G316400	628180677	628183458	chr1H	HORVU.MOREX.r3.1HG0059840	398459993	398463662
GWHASIY00000001	ScWN1R01G106400	114625355	114627783	chr1H	HORVU.MOREX.r3.1HG0018590	61436701	61439073
GWHASIY00000001	ScWN1R01G106500	115067674	115069187	chr1H	HORVU.MOREX.r3.1HG0018620	61753134	61754858
GWHASIY00000001	ScWN1R01G106700	115454122	115458279	chr1H	HORVU.MOREX.r3.1HG0018730	62187234	62190997
GWHASIY00000001	ScWN1R01G106900	115475000	115476621	chr1H	HORVU.MOREX.r3.1HG0018800	63553014	63554575
GWHASIY00000001	ScWN1R01G107200	115869330	115872860	chr1H	HORVU.MOREX.r3.1HG0018930	64130946	64132772
GWHASIY00000001	ScWN1R01G107400	116153636	116162206	chr1H	HORVU.MOREX.r3.1HG0019100	64846505	64847590
GWHASIY00000001	ScWN1R01G107600	116791299	116792977	chr1H	HORVU.MOREX.r3.1HG0019140	64941596	64941898
GWHASIY00000001	ScWN1R01G107700	116965494	116966163	chr1H	HORVU.MOREX.r3.1HG0019150	65101391	65102030
GWHASIY00000001	ScWN1R01G107800	117340446	117340712	chr1H	HORVU.MOREX.r3.1HG0019160	65137918	65138380
GWHASIY00000001	ScWN1R01G109000	119401729	119408657	chr1H	HORVU.MOREX.r3.1HG0019260	66158523	66163590
GWHASIY00000001	ScWN1R01G109200	119910409	119911497	chr1H	HORVU.MOREX.r3.1HG0019270	66361215	66362466
GWHASIY00000001	ScWN1R01G109800	120487917	120491904	chr1H	HORVU.MOREX.r3.1HG0019360	67625839	67631624
GWHASIY00000001	ScWN1R01G109900	120493830	120498627	chr1H	HORVU.MOREX.r3.1HG0019380	67637869	67642610
GWHASIY00000001	ScWN1R01G110000	120500451	120500687	chr1H	HORVU.MOREX.r3.1HG0019390	67643038	67643265
GWHASIY00000001	ScWN1R01G110100	120699666	120707623	chr1H	HORVU.MOREX.r3.1HG0019410	67840385	67848189
GWHASIY00000001	ScWN1R01G110200	120708017	120716374	chr1H	HORVU.MOREX.r3.1HG0019420	67848550	67855873
GWHASIY00000001	ScWN1R01G110400	120875487	120877686	chr1H	HORVU.MOREX.r3.1HG0019580	69510208	69512494
GWHASIY00000001	ScWN1R01G110500	120989107	120991575	chr1H	HORVU.MOREX.r3.1HG0019650	70105635	70109966
GWHASIY00000001	ScWN1R01G110700	121262096	121274710	chr1H	HORVU.MOREX.r3.1HG0019660	70157333	70169209
GWHASIY00000001	ScWN1R01G111200	122232501	122255451	chr1H	HORVU.MOREX.r3.1HG0019680	70297036	70310291
GWHASIY00000001	ScWN1R01G113300	123898707	123907708	chr1H	HORVU.MOREX.r3.1HG0019870	70772455	70782259
GWHASIY00000001	ScWN1R01G076200	72409839	72416103	chr1H	HORVU.MOREX.r3.1HG0015170	41482337	41486810
GWHASIY00000001	ScWN1R01G076400	72898043	72901735	chr1H	HORVU.MOREX.r3.1HG0015240	41999192	42002131
GWHASIY00000001	ScWN1R01G076500	72904819	72907493	chr1H	HORVU.MOREX.r3.1HG0015250	42005143	42007493
GWHASIY00000001	ScWN1R01G076600	73164606	73171097	chr1H	HORVU.MOREX.r3.1HG0015270	42076074	42081430
GWHASIY00000001	ScWN1R01G076800	73400423	73401664	chr1H	HORVU.MOREX.r3.1HG0015390	42662820	42663713
GWHASIY00000001	ScWN1R01G076900	73424033	73425217	chr1H	HORVU.MOREX.r3.1HG0015430	42689760	42691163
GWHASIY00000001	ScWN1R01G077200	73761317	73766629	chr1H	HORVU.MOREX.r3.1HG0015470	43290379	43296118
GWHASIY00000001	ScWN1R01G077300	73767453	73771832	chr1H	HORVU.MOREX.r3.1HG0015480	43297593	43302516
GWHASIY00000001	ScWN1R01G077800	74669542	74672130	chr1H	HORVU.MOREX.r3.1HG0015520	43877567	43880042
GWHASIY00000001	ScWN1R01G077900	74907298	74911171	chr1H	HORVU.MOREX.r3.1HG0015750	44794498	44797328
GWHASIY00000001	ScWN1R01G078000	74928751	74936193	chr1H	HORVU.MOREX.r3.1HG0015760	44816956	44823224
GWHASIY00000001	ScWN1R01G078200	75253595	75262367	chr1H	HORVU.MOREX.r3.1HG0015890	45284877	45292243
GWHASIY00000001	ScWN1R01G078500	75698772	75707542	chr1H	HORVU.MOREX.r3.1HG0015960	45766831	45777530
GWHASIY00000001	ScWN1R01G078600	75910889	75916641	chr1H	HORVU.MOREX.r3.1HG0016090	46015072	46020312
GWHASIY00000001	ScWN1R01G078700	75953802	75958299	chr1H	HORVU.MOREX.r3.1HG0016110	46166920	46170376
GWHASIY00000001	ScWN1R01G078800	76369562	76370590	chr1H	HORVU.MOREX.r3.1HG0016280	47072994	47073377
GWHASIY00000001	ScWN1R01G079000	76497261	76497713	chr1H	HORVU.MOREX.r3.1HG0016310	47245910	47247226
GWHASIY00000001	ScWN1R01G079100	76500724	76501294	chr1H	HORVU.MOREX.r3.1HG0016370	47506515	47512144
GWHASIY00000001	ScWN1R01G079900	77521996	77524536	chr1H	HORVU.MOREX.r3.1HG0016480	48314883	48318258
GWHASIY00000001	ScWN1R01G080300	78600215	78601810	chr1H	HORVU.MOREX.r3.1HG0016510	48550043	48551644
GWHASIY00000001	ScWN1R01G080400	78602469	78604520	chr1H	HORVU.MOREX.r3.1HG0016560	48788275	48790684
GWHASIY00000001	ScWN1R01G129200	148631178	148633650	chr1H	HORVU.MOREX.r3.1HG0022780	85909276	85911562
GWHASIY00000001	ScWN1R01G129300	148643050	148648465	chr1H	HORVU.MOREX.r3.1HG0022820	86105031	86110017
GWHASIY00000001	ScWN1R01G129400	148810028	148812129	chr1H	HORVU.MOREX.r3.1HG0022860	86332343	86335157
GWHASIY00000001	ScWN1R01G129500	148816595	148817801	chr1H	HORVU.MOREX.r3.1HG0022870	86374215	86375235
GWHASIY00000001	ScWN1R01G129600	149244773	149247987	chr1H	HORVU.MOREX.r3.1HG0022890	86724437	86735129
GWHASIY00000001	ScWN1R01G129700	149315156	149321005	chr1H	HORVU.MOREX.r3.1HG0022910	86751837	86757748
GWHASIY00000001	ScWN1R01G130700	153116204	153122384	chr1H	HORVU.MOREX.r3.1HG0022990	87658733	87679843
GWHASIY00000001	ScWN1R01G130900	153512493	153513926	chr1H	HORVU.MOREX.r3.1HG0023200	88979332	88980110
GWHASIY00000001	ScWN1R01G131000	153512931	153520229	chr1H	HORVU.MOREX.r3.1HG0023210	88980609	88987062
GWHASIY00000001	ScWN1R01G131400	154065617	154072903	chr1H	HORVU.MOREX.r3.1HG0023230	88997603	89004928
GWHASIY00000001	ScWN1R01G131600	154487068	154496019	chr1H	HORVU.MOREX.r3.1HG0023370	90031364	90038839
GWHASIY00000001	ScWN1R01G131700	154903512	154905574	chr1H	HORVU.MOREX.r3.1HG0023420	90271716	90276210
GWHASIY00000001	ScWN1R01G132000	155401014	155405975	chr1H	HORVU.MOREX.r3.1HG0023540	90789334	90794072
GWHASIY00000001	ScWN1R01G132400	156823674	156826690	chr1H	HORVU.MOREX.r3.1HG0023640	91425056	91430096
GWHASIY00000001	ScWN1R01G132500	156894764	156898356	chr1H	HORVU.MOREX.r3.1HG0023650	91446229	91449637
GWHASIY00000001	ScWN1R01G132600	156898767	156901402	chr1H	HORVU.MOREX.r3.1HG0023660	91452271	91454724
GWHASIY00000001	ScWN1R01G132900	157144038	157151213	chr1H	HORVU.MOREX.r3.1HG0023670	91693028	91694334
GWHASIY00000001	ScWN1R01G133100	157410669	157414064	chr1H	HORVU.MOREX.r3.1HG0023740	91941984	91944308
GWHASIY00000001	ScWN1R01G133200	157483881	157487201	chr1H	HORVU.MOREX.r3.1HG0023800	92546426	92550160
GWHASIY00000001	ScWN1R01G133300	157490510	157495830	chr1H	HORVU.MOREX.r3.1HG0023840	92634717	92639944
GWHASIY00000001	ScWN1R01G366900	713889784	713891497	chr1H	HORVU.MOREX.r3.1HG0075320	471875012	471876280
GWHASIY00000001	ScWN1R01G367000	714033492	714035349	chr1H	HORVU.MOREX.r3.1HG0075340	471993056	471994715
GWHASIY00000001	ScWN1R01G367600	714812358	714815906	chr1H	HORVU.MOREX.r3.1HG0075360	472082757	472087394
GWHASIY00000001	ScWN1R01G367800	714947747	714951550	chr1H	HORVU.MOREX.r3.1HG0075380	472105332	472108079
GWHASIY00000001	ScWN1R01G368900	716224167	716224989	chr1H	HORVU.MOREX.r3.1HG0075510	472428629	472429952
GWHASIY00000001	ScWN1R01G369500	716611949	716616693	chr1H	HORVU.MOREX.r3.1HG0075570	472681242	472685848
GWHASIY00000001	ScWN1R01G370400	717348445	717350462	chr1H	HORVU.MOREX.r3.1HG0075620	472883001	472885062
GWHASIY00000001	ScWN1R01G370500	717432382	717436067	chr1H	HORVU.MOREX.r3.1HG0075630	472892812	472896443
GWHASIY00000001	ScWN1R01G370600	717730656	717732132	chr1H	HORVU.MOREX.r3.1HG0075640	473097361	473098327
GWHASIY00000001	ScWN1R01G372600	720188128	720191861	chr1H	HORVU.MOREX.r3.1HG0075750	473376031	473379233
GWHASIY00000001	ScWN1R01G373000	720286890	720293081	chr1H	HORVU.MOREX.r3.1HG0075780	473411253	473416147
GWHASIY00000001	ScWN1R01G373200	720460584	720465325	chr1H	HORVU.MOREX.r3.1HG0075830	473569939	473574042
GWHASIY00000001	ScWN1R01G373300	720619298	720634955	chr1H	HORVU.MOREX.r3.1HG0075840	473585592	473586362
GWHASIY00000001	ScWN1R01G373400	720636064	720638795	chr1H	HORVU.MOREX.r3.1HG0075850	473587436	473589909
GWHASIY00000001	ScWN1R01G373600	721232858	721236434	chr1H	HORVU.MOREX.r3.1HG0075860	473617665	473620682
GWHASIY00000001	ScWN1R01G373700	721279475	721283497	chr1H	HORVU.MOREX.r3.1HG0075890	473632730	473636230
GWHASIY00000001	ScWN1R01G373900	721342579	721344643	chr1H	HORVU.MOREX.r3.1HG0075900	473658685	473661925
GWHASIY00000001	ScWN1R01G374000	721488844	721489733	chr1H	HORVU.MOREX.r3.1HG0075910	473665661	473666086
GWHASIY00000001	ScWN1R01G374200	721673316	721675153	chr1H	HORVU.MOREX.r3.1HG0075980	473708065	473710636
GWHASIY00000001	ScWN1R01G071000	62967513	62973505	chr1H	HORVU.MOREX.r3.1HG0013800	34999371	35005142
GWHASIY00000001	ScWN1R01G072300	65932280	66008412	chr1H	HORVU.MOREX.r3.1HG0013920	35971090	35981861
GWHASIY00000001	ScWN1R01G072800	67122040	67131767	chr1H	HORVU.MOREX.r3.1HG0014100	36716780	36725938
GWHASIY00000001	ScWN1R01G073000	67544863	67548498	chr1H	HORVU.MOREX.r3.1HG0014120	36763771	36767443
GWHASIY00000001	ScWN1R01G073400	67702386	67712963	chr1H	HORVU.MOREX.r3.1HG0014190	36905025	36915870
GWHASIY00000001	ScWN1R01G073500	67784758	67792115	chr1H	HORVU.MOREX.r3.1HG0014220	36982940	36988441
GWHASIY00000001	ScWN1R01G073600	67821316	67825176	chr1H	HORVU.MOREX.r3.1HG0014320	37257869	37261541
GWHASIY00000001	ScWN1R01G074000	69142645	69143463	chr1H	HORVU.MOREX.r3.1HG0014380	37651355	37651908
GWHASIY00000001	ScWN1R01G074200	69604858	69607083	chr1H	HORVU.MOREX.r3.1HG0014410	37729805	37732245
GWHASIY00000001	ScWN1R01G074400	69882802	69890735	chr1H	HORVU.MOREX.r3.1HG0014430	38006064	38011594
GWHASIY00000001	ScWN1R01G074500	69954408	69994116	chr1H	HORVU.MOREX.r3.1HG0014520	38263300	38265751
GWHASIY00000001	ScWN1R01G074600	69989858	69998433	chr1H	HORVU.MOREX.r3.1HG0014530	38265796	38270390
GWHASIY00000001	ScWN1R01G074700	70046378	70050938	chr1H	HORVU.MOREX.r3.1HG0014580	38599119	38603843
GWHASIY00000001	ScWN1R01G074900	70176195	70196038	chr1H	HORVU.MOREX.r3.1HG0014620	39437514	39455362
GWHASIY00000001	ScWN1R01G075000	70197850	70200321	chr1H	HORVU.MOREX.r3.1HG0014640	39643173	39646331
GWHASIY00000001	ScWN1R01G075500	70576172	70578809	chr1H	HORVU.MOREX.r3.1HG0014680	39726656	39728996
GWHASIY00000001	ScWN1R01G075600	70581366	70583231	chr1H	HORVU.MOREX.r3.1HG0014690	39730759	39732774
GWHASIY00000001	ScWN1R01G075800	71734500	71735612	chr1H	HORVU.MOREX.r3.1HG0014790	40334769	40335517
GWHASIY00000001	ScWN1R01G076000	72289018	72291832	chr1H	HORVU.MOREX.r3.1HG0014840	40361298	40361828
GWHASIY00000001	ScWN1R01G524500	889808772	889809772	chr1H	HORVU.MOREX.r3.1HG0088210	500542143	500543053
GWHASIY00000001	ScWN1R01G525300	890689043	890694019	chr1H	HORVU.MOREX.r3.1HG0088310	500733915	500741212
GWHASIY00000001	ScWN1R01G525400	890694348	890696148	chr1H	HORVU.MOREX.r3.1HG0088330	500741641	500743224
GWHASIY00000001	ScWN1R01G525500	890787901	890789812	chr1H	HORVU.MOREX.r3.1HG0088340	500743214	500744136
GWHASIY00000001	ScWN1R01G525700	891075720	891080159	chr1H	HORVU.MOREX.r3.1HG0088440	500836467	500840469
GWHASIY00000001	ScWN1R01G525800	891328993	891330185	chr1H	HORVU.MOREX.r3.1HG0088460	500879347	500880219
GWHASIY00000001	ScWN1R01G526000	891364641	891367224	chr1H	HORVU.MOREX.r3.1HG0088500	500940601	500944558
GWHASIY00000001	ScWN1R01G526200	891568640	891571602	chr1H	HORVU.MOREX.r3.1HG0088510	500952080	500954593
GWHASIY00000001	ScWN1R01G526300	891595225	891599027	chr1H	HORVU.MOREX.r3.1HG0088530	500967934	500968944
GWHASIY00000001	ScWN1R01G526600	891600969	891603571	chr1H	HORVU.MOREX.r3.1HG0088540	500997986	500999128
GWHASIY00000001	ScWN1R01G527100	891983622	891993513	chr1H	HORVU.MOREX.r3.1HG0088600	501102976	501113408
GWHASIY00000001	ScWN1R01G527200	892032784	892035539	chr1H	HORVU.MOREX.r3.1HG0088680	501207565	501210796
GWHASIY00000001	ScWN1R01G527300	892035948	892036928	chr1H	HORVU.MOREX.r3.1HG0088690	501211120	501212260
GWHASIY00000001	ScWN1R01G528400	893051132	893055121	chr1H	HORVU.MOREX.r3.1HG0088760	501484533	501487212
GWHASIY00000001	ScWN1R01G528500	893105692	893122762	chr1H	HORVU.MOREX.r3.1HG0088780	501540987	501542404
GWHASIY00000001	ScWN1R01G528600	893151808	893154237	chr1H	HORVU.MOREX.r3.1HG0088790	501578933	501581183
GWHASIY00000001	ScWN1R01G528900	893213277	893215409	chr1H	HORVU.MOREX.r3.1HG0088870	501606090	501608572
GWHASIY00000001	ScWN1R01G529000	893260176	893263953	chr1H	HORVU.MOREX.r3.1HG0088890	501684372	501686076
GWHASIY00000001	ScWN1R01G351900	688521221	688524767	chr1H	HORVU.MOREX.r3.1HG0064750	425469797	425473235
GWHASIY00000001	ScWN1R01G352000	688526615	688532894	chr1H	HORVU.MOREX.r3.1HG0064770	425474421	425481884
GWHASIY00000001	ScWN1R01G352100	688535216	688539438	chr1H	HORVU.MOREX.r3.1HG0064780	425485731	425489226
GWHASIY00000001	ScWN1R01G352200	688846779	688852845	chr1H	HORVU.MOREX.r3.1HG0064790	425606739	425613071
GWHASIY00000001	ScWN1R01G352300	688855889	688857706	chr1H	HORVU.MOREX.r3.1HG0064800	425615924	425617444
GWHASIY00000001	ScWN1R01G352500	688874021	688874806	chr1H	HORVU.MOREX.r3.1HG0064840	425763774	425764235
GWHASIY00000001	ScWN1R01G352800	689047287	689049109	chr1H	HORVU.MOREX.r3.1HG0064870	425974414	425975658
GWHASIY00000001	ScWN1R01G352900	689187920	689189234	chr1H	HORVU.MOREX.r3.1HG0064880	426018052	426019131
GWHASIY00000001	ScWN1R01G353000	689194761	689196672	chr1H	HORVU.MOREX.r3.1HG0064890	426063003	426064743
GWHASIY00000001	ScWN1R01G353100	689268019	689271710	chr1H	HORVU.MOREX.r3.1HG0064900	426155382	426158768
GWHASIY00000001	ScWN1R01G353200	689478319	689480797	chr1H	HORVU.MOREX.r3.1HG0064910	426310094	426313227
GWHASIY00000001	ScWN1R01G353500	689707162	689708880	chr1H	HORVU.MOREX.r3.1HG0064930	426356880	426358118
GWHASIY00000001	ScWN1R01G354500	691289514	691299681	chr1H	HORVU.MOREX.r3.1HG0065010	426699654	426712213
GWHASIY00000001	ScWN1R01G354600	691300148	691304130	chr1H	HORVU.MOREX.r3.1HG0065020	426712541	426715837
GWHASIY00000001	ScWN1R01G354700	691782777	691786860	chr1H	HORVU.MOREX.r3.1HG0065030	426980550	426984989
GWHASIY00000001	ScWN1R01G354800	691892408	691896982	chr1H	HORVU.MOREX.r3.1HG0065040	426987689	426991922
GWHASIY00000001	ScWN1R01G382200	734453689	734456184	chr1H	HORVU.MOREX.r3.1HG0073500	462892132	462894501
GWHASIY00000001	ScWN1R01G384000	735737874	735739389	chr1H	HORVU.MOREX.r3.1HG0073560	463433743	463436434
GWHASIY00000001	ScWN1R01G384100	735738452	735743678	chr1H	HORVU.MOREX.r3.1HG0073570	463436633	463441079
GWHASIY00000001	ScWN1R01G384200	735832412	735835457	chr1H	HORVU.MOREX.r3.1HG0073580	463502894	463505978
GWHASIY00000001	ScWN1R01G384300	735921372	735931637	chr1H	HORVU.MOREX.r3.1HG0073600	463641559	463645610
GWHASIY00000001	ScWN1R01G384400	735926139	735927368	chr1H	HORVU.MOREX.r3.1HG0073620	463661985	463662305
GWHASIY00000001	ScWN1R01G384500	735932522	735935859	chr1H	HORVU.MOREX.r3.1HG0073660	463704451	463706976
GWHASIY00000001	ScWN1R01G384600	736022387	736024237	chr1H	HORVU.MOREX.r3.1HG0073670	463714475	463716393
GWHASIY00000001	ScWN1R01G384800	736051699	736054596	chr1H	HORVU.MOREX.r3.1HG0073760	463787292	463790925
GWHASIY00000001	ScWN1R01G385300	737379335	737382140	chr1H	HORVU.MOREX.r3.1HG0073940	464647199	464650179
GWHASIY00000001	ScWN1R01G385400	737779323	737783130	chr1H	HORVU.MOREX.r3.1HG0073950	464680394	464683838
GWHASIY00000001	ScWN1R01G385600	738001117	738003845	chr1H	HORVU.MOREX.r3.1HG0073980	464967444	464970333
GWHASIY00000001	ScWN1R01G385700	738147548	738152542	chr1H	HORVU.MOREX.r3.1HG0074010	465319734	465324329
GWHASIY00000001	ScWN1R01G386000	738735738	738738723	chr1H	HORVU.MOREX.r3.1HG0074020	465526960	465529377
GWHASIY00000001	ScWN1R01G386100	739175325	739183547	chr1H	HORVU.MOREX.r3.1HG0074060	465822544	465829913
GWHASIY00000001	ScWN1R01G386900	741798721	741803688	chr1H	HORVU.MOREX.r3.1HG0074140	466102797	466106567
GWHASIY00000001	ScWN1R01G471900	841103474	841105681	chr1H	HORVU.MOREX.r3.1HG0080650	486635996	486637874
GWHASIY00000001	ScWN1R01G472000	841185687	841188301	chr1H	HORVU.MOREX.r3.1HG0080690	486668177	486670681
GWHASIY00000001	ScWN1R01G472100	841347960	841348397	chr1H	HORVU.MOREX.r3.1HG0080700	486717383	486717814
GWHASIY00000001	ScWN1R01G472200	841447115	841450790	chr1H	HORVU.MOREX.r3.1HG0080720	486791662	486795282
GWHASIY00000001	ScWN1R01G472300	841450982	841455782	chr1H	HORVU.MOREX.r3.1HG0080730	486796097	486799781
GWHASIY00000001	ScWN1R01G472400	841565447	841572053	chr1H	HORVU.MOREX.r3.1HG0080750	486898209	486903370
GWHASIY00000001	ScWN1R01G473100	842266598	842274387	chr1H	HORVU.MOREX.r3.1HG0080850	487004746	487013534
GWHASIY00000001	ScWN1R01G473200	842490405	842493652	chr1H	HORVU.MOREX.r3.1HG0080890	487127350	487130016
GWHASIY00000001	ScWN1R01G473300	842490407	842509543	chr1H	HORVU.MOREX.r3.1HG0080900	487130453	487151757
GWHASIY00000001	ScWN1R01G473400	842658043	842659604	chr1H	HORVU.MOREX.r3.1HG0080920	487271672	487272866
GWHASIY00000001	ScWN1R01G473700	842769545	842771998	chr1H	HORVU.MOREX.r3.1HG0080990	487484492	487487028
GWHASIY00000001	ScWN1R01G473800	842782830	842789785	chr1H	HORVU.MOREX.r3.1HG0081000	487489615	487496570
GWHASIY00000001	ScWN1R01G473900	842815847	842816550	chr1H	HORVU.MOREX.r3.1HG0081020	487548575	487549096
GWHASIY00000001	ScWN1R01G474000	842825113	842826663	chr1H	HORVU.MOREX.r3.1HG0081030	487553869	487555416
GWHASIY00000001	ScWN1R01G361900	707229422	707232856	chr1H	HORVU.MOREX.r3.1HG0066460	434455867	434458199
GWHASIY00000001	ScWN1R01G362000	707247567	707252717	chr1H	HORVU.MOREX.r3.1HG0066510	434609235	434611045
GWHASIY00000001	ScWN1R01G362100	707253029	707257354	chr1H	HORVU.MOREX.r3.1HG0066520	434701693	434705941
GWHASIY00000001	ScWN1R01G362200	707437525	707442193	chr1H	HORVU.MOREX.r3.1HG0066530	434738949	434742978
GWHASIY00000001	ScWN1R01G362300	707679075	707683512	chr1H	HORVU.MOREX.r3.1HG0066590	434902319	434906482
GWHASIY00000001	ScWN1R01G362400	707811820	707819148	chr1H	HORVU.MOREX.r3.1HG0066600	434927320	434934237
GWHASIY00000001	ScWN1R01G362500	707818513	707819067	chr1H	HORVU.MOREX.r3.1HG0066610	434933659	434934237
GWHASIY00000001	ScWN1R01G362800	708220937	708224592	chr1H	HORVU.MOREX.r3.1HG0066620	435077672	435080530
GWHASIY00000001	ScWN1R01G362900	708812802	708813200	chr1H	HORVU.MOREX.r3.1HG0066680	435271850	435272561
GWHASIY00000001	ScWN1R01G364300	710926449	710927657	chr1H	HORVU.MOREX.r3.1HG0066870	436045064	436047506
GWHASIY00000001	ScWN1R01G364600	711349427	711351806	chr1H	HORVU.MOREX.r3.1HG0066900	436157720	436160233
GWHASIY00000001	ScWN1R01G367100	714466883	714469601	chr1H	HORVU.MOREX.r3.1HG0066990	436396194	436398840
GWHASIY00000001	ScWN1R01G367200	714587298	714588193	chr1H	HORVU.MOREX.r3.1HG0067000	436432598	436433376
GWHASIY00000001	ScWN1R01G367300	714592038	714594890	chr1H	HORVU.MOREX.r3.1HG0067010	436600090	436602001
GWHASIY00000001	ScWN1R01G155100	189231676	189238640	chr1H	HORVU.MOREX.r3.1HG0026750	114964844	114971477
GWHASIY00000001	ScWN1R01G155600	189691603	189705007	chr1H	HORVU.MOREX.r3.1HG0026780	115810722	115823021
GWHASIY00000001	ScWN1R01G156100	190363503	190366854	chr1H	HORVU.MOREX.r3.1HG0026830	116326800	116330041
GWHASIY00000001	ScWN1R01G156200	190578627	190579225	chr1H	HORVU.MOREX.r3.1HG0026860	116424054	116424347
GWHASIY00000001	ScWN1R01G156300	190814497	190827439	chr1H	HORVU.MOREX.r3.1HG0026870	116542463	116554249
GWHASIY00000001	ScWN1R01G156600	191445613	191449006	chr1H	HORVU.MOREX.r3.1HG0026900	116771389	116774615
GWHASIY00000001	ScWN1R01G156700	191462943	191466621	chr1H	HORVU.MOREX.r3.1HG0026930	117438077	117441675
GWHASIY00000001	ScWN1R01G156800	191825561	191828914	chr1H	HORVU.MOREX.r3.1HG0026950	117822305	117836154
GWHASIY00000001	ScWN1R01G157100	192044379	192047859	chr1H	HORVU.MOREX.r3.1HG0027000	118244693	118245670
GWHASIY00000001	ScWN1R01G157200	192305018	192309939	chr1H	HORVU.MOREX.r3.1HG0027030	118311878	118315473
GWHASIY00000001	ScWN1R01G157300	192309951	192311588	chr1H	HORVU.MOREX.r3.1HG0027040	118315926	118317130
GWHASIY00000001	ScWN1R01G157400	192763590	192767296	chr1H	HORVU.MOREX.r3.1HG0027090	119199677	119204005
GWHASIY00000001	ScWN1R01G158700	197213235	197215976	chr1H	HORVU.MOREX.r3.1HG0027200	120800236	120802836
GWHASIY00000001	ScWN1R01G157700	194274321	194276640	chr1H	HORVU.MOREX.r3.1HG0027800	125612870	125615897
GWHASIY00000001	ScWN1R01G159100	198462278	198465122	chr1H	HORVU.MOREX.r3.1HG0027890	126244904	126246314
GWHASIY00000001	ScWN1R01G159300	199841403	199855296	chr1H	HORVU.MOREX.r3.1HG0027930	126827875	126828420
GWHASIY00000001	ScWN1R01G159400	200427047	200429083	chr1H	HORVU.MOREX.r3.1HG0027940	127117685	127119602
GWHASIY00000001	ScWN1R01G159900	201432471	201434669	chr1H	HORVU.MOREX.r3.1HG0027950	128131422	128132921
GWHASIY00000001	ScWN1R01G160100	201793250	201794389	chr1H	HORVU.MOREX.r3.1HG0028070	128609301	128610206
GWHASIY00000001	ScWN1R01G160200	202233445	202238308	chr1H	HORVU.MOREX.r3.1HG0028110	128862560	128866377
GWHASIY00000001	ScWN1R01G160300	202876357	202877595	chr1H	HORVU.MOREX.r3.1HG0028150	129594403	129596459
GWHASIY00000001	ScWN1R01G160800	204431143	204439287	chr1H	HORVU.MOREX.r3.1HG0028220	129920810	129926162
GWHASIY00000001	ScWN1R01G161300	204961911	204978258	chr1H	HORVU.MOREX.r3.1HG0028250	130610177	130620406
GWHASIY00000001	ScWN1R01G161400	205127060	205129165	chr1H	HORVU.MOREX.r3.1HG0028280	130940685	130960114
GWHASIY00000001	ScWN1R01G161700	205459775	205465218	chr1H	HORVU.MOREX.r3.1HG0028320	131938116	131943230
GWHASIY00000001	ScWN1R01G057800	49007678	49012214	chr1H	HORVU.MOREX.r3.1HG0010980	26243486	26244243
GWHASIY00000001	ScWN1R01G059700	52191350	52192137	chr1H	HORVU.MOREX.r3.1HG0011140	26639586	26640378
GWHASIY00000001	ScWN1R01G062400	54099339	54100220	chr1H	HORVU.MOREX.r3.1HG0011170	26648449	26649643
GWHASIY00000001	ScWN1R01G064100	56188577	56192475	chr1H	HORVU.MOREX.r3.1HG0011360	27495202	27497787
GWHASIY00000001	ScWN1R01G064200	56191479	56198823	chr1H	HORVU.MOREX.r3.1HG0011370	27497901	27506248
GWHASIY00000001	ScWN1R01G064300	56200246	56202550	chr1H	HORVU.MOREX.r3.1HG0011380	27506664	27509509
GWHASIY00000001	ScWN1R01G064400	56268589	56271075	chr1H	HORVU.MOREX.r3.1HG0011510	27742290	27744587
GWHASIY00000001	ScWN1R01G064500	56278706	56280779	chr1H	HORVU.MOREX.r3.1HG0011660	28197005	28198240
GWHASIY00000001	ScWN1R01G064700	56313831	56316597	chr1H	HORVU.MOREX.r3.1HG0011820	28917891	28919666
GWHASIY00000001	ScWN1R01G064800	56329534	56332095	chr1H	HORVU.MOREX.r3.1HG0011890	28932284	28934972
GWHASIY00000001	ScWN1R01G064900	56334891	56337968	chr1H	HORVU.MOREX.r3.1HG0011900	29087622	29091059
GWHASIY00000001	ScWN1R01G065100	56437446	56438105	chr1H	HORVU.MOREX.r3.1HG0011940	29135661	29136342
GWHASIY00000001	ScWN1R01G065800	58017976	58019949	chr1H	HORVU.MOREX.r3.1HG0011970	29264357	29264791
GWHASIY00000001	ScWN1R01G583200	937161300	937162524	chr1H	HORVU.MOREX.r3.1HG0094870	514778902	514779688
GWHASIY00000001	ScWN1R01G584400	937841579	937843567	chr1H	HORVU.MOREX.r3.1HG0094920	514891174	514893273
GWHASIY00000001	ScWN1R01G584500	937878191	937891406	chr1H	HORVU.MOREX.r3.1HG0094930	514900094	514913509
GWHASIY00000001	ScWN1R01G584700	937958963	937964012	chr1H	HORVU.MOREX.r3.1HG0094940	514989959	514994611
GWHASIY00000001	ScWN1R01G584800	937964723	937969284	chr1H	HORVU.MOREX.r3.1HG0094950	514995072	514999400
GWHASIY00000001	ScWN1R01G586200	938776195	938777223	chr1H	HORVU.MOREX.r3.1HG0095080	515305555	515307045
GWHASIY00000001	ScWN1R01G586300	938777627	938782141	chr1H	HORVU.MOREX.r3.1HG0095090	515307187	515313295
GWHASIY00000001	ScWN1R01G586400	938782527	938783440	chr1H	HORVU.MOREX.r3.1HG0095100	515313428	515315487
GWHASIY00000001	ScWN1R01G586500	938783973	938784425	chr1H	HORVU.MOREX.r3.1HG0095110	515315715	515316575
GWHASIY00000001	ScWN1R01G586600	938818788	938823497	chr1H	HORVU.MOREX.r3.1HG0095170	515607701	515612795
GWHASIY00000001	ScWN1R01G586800	938893767	938895715	chr1H	HORVU.MOREX.r3.1HG0095180	515618840	515619327
GWHASIY00000001	ScWN1R01G441500	807194530	807198912	chr1H	HORVU.MOREX.r3.1HG0078610	481872272	481876283
GWHASIY00000001	ScWN1R01G441900	807291318	807296944	chr1H	HORVU.MOREX.r3.1HG0078630	481891305	481896677
GWHASIY00000001	ScWN1R01G442000	807295423	807295740	chr1H	HORVU.MOREX.r3.1HG0078640	481895399	481895716
GWHASIY00000001	ScWN1R01G442200	807322602	807327080	chr1H	HORVU.MOREX.r3.1HG0078650	481910724	481917270
GWHASIY00000001	ScWN1R01G442300	807661512	807663975	chr1H	HORVU.MOREX.r3.1HG0078690	482007671	482010088
GWHASIY00000001	ScWN1R01G442500	807681236	807684155	chr1H	HORVU.MOREX.r3.1HG0078750	482048779	482051597
GWHASIY00000001	ScWN1R01G442600	807684925	807691061	chr1H	HORVU.MOREX.r3.1HG0078760	482053281	482060452
GWHASIY00000001	ScWN1R01G442700	807691724	807695607	chr1H	HORVU.MOREX.r3.1HG0078770	482061109	482065495
GWHASIY00000001	ScWN1R01G442800	807738398	807739466	chr1H	HORVU.MOREX.r3.1HG0078800	482104779	482105804
GWHASIY00000001	ScWN1R01G442900	807742072	807742977	chr1H	HORVU.MOREX.r3.1HG0078810	482115493	482116273
GWHASIY00000001	ScWN1R01G445800	811576439	811576883	chr1H	HORVU.MOREX.r3.1HG0078840	482193967	482196181
GWHASIY00000001	ScWN1R01G121100	137138395	137142156	chr1H	HORVU.MOREX.r3.1HG0022350	83097750	83108698
GWHASIY00000001	ScWN1R01G121300	137575215	137577670	chr1H	HORVU.MOREX.r3.1HG0022360	83113352	83116297
GWHASIY00000001	ScWN1R01G121400	137600507	137610674	chr1H	HORVU.MOREX.r3.1HG0022440	83456192	83466831
GWHASIY00000001	ScWN1R01G121500	137611011	137616269	chr1H	HORVU.MOREX.r3.1HG0022450	83468553	83472964
GWHASIY00000001	ScWN1R01G123000	139754893	139760217	chr1H	HORVU.MOREX.r3.1HG0022460	83811130	83816476
GWHASIY00000001	ScWN1R01G123600	141946877	141949941	chr1H	HORVU.MOREX.r3.1HG0022660	85373220	85375911
GWHASIY00000001	ScWN1R01G123700	141950092	141954165	chr1H	HORVU.MOREX.r3.1HG0022680	85376498	85380255
GWHASIY00000001	ScWN1R01G123800	142083178	142084389	chr1H	HORVU.MOREX.r3.1HG0022700	85707524	85708649
GWHASIY00000001	ScWN1R01G123900	142091859	142094323	chr1H	HORVU.MOREX.r3.1HG0022710	85709334	85711819
GWHASIY00000001	ScWN1R01G124000	142216000	142217144	chr1H	HORVU.MOREX.r3.1HG0022750	85777176	85777766
GWHASIY00000001	ScWN1R01G124100	142266727	142268213	chr1H	HORVU.MOREX.r3.1HG0022760	85903141	85905287
GWHASIY00000001	ScWN1R01G011100	9996398	9997316	chr1H	HORVU.MOREX.r3.1HG0000780	1842929	1845278
GWHASIY00000001	ScWN1R01G011600	10287181	10293622	chr1H	HORVU.MOREX.r3.1HG0000800	1917886	1918803
GWHASIY00000001	ScWN1R01G012300	10559156	10559365	chr1H	HORVU.MOREX.r3.1HG0000880	2105889	2106453
GWHASIY00000001	ScWN1R01G012600	10572574	10579520	chr1H	HORVU.MOREX.r3.1HG0000950	2262516	2269336
GWHASIY00000001	ScWN1R01G013100	11030814	11031803	chr1H	HORVU.MOREX.r3.1HG0001050	2497979	2499050
GWHASIY00000001	ScWN1R01G014000	11917707	11918468	chr1H	HORVU.MOREX.r3.1HG0001120	2577003	2580483
GWHASIY00000001	ScWN1R01G014100	11921871	11925769	chr1H	HORVU.MOREX.r3.1HG0001130	2582508	2586544
GWHASIY00000001	ScWN1R01G014200	11928191	11930292	chr1H	HORVU.MOREX.r3.1HG0001150	2603983	2605311
GWHASIY00000001	ScWN1R01G014300	12121755	12126302	chr1H	HORVU.MOREX.r3.1HG0001340	2980248	2986665
GWHASIY00000001	ScWN1R01G014400	12134251	12141157	chr1H	HORVU.MOREX.r3.1HG0001350	3019654	3020250
GWHASIY00000001	ScWN1R01G518600	884039548	884040582	chr1H	HORVU.MOREX.r3.1HG0084320	494081270	494082775
GWHASIY00000001	ScWN1R01G518700	884042249	884044193	chr1H	HORVU.MOREX.r3.1HG0084340	494084393	494086363
GWHASIY00000001	ScWN1R01G518800	884138270	884142464	chr1H	HORVU.MOREX.r3.1HG0084460	494296603	494300339
GWHASIY00000001	ScWN1R01G519000	884191340	884192077	chr1H	HORVU.MOREX.r3.1HG0084470	494304093	494304520
GWHASIY00000001	ScWN1R01G519100	884199249	884209719	chr1H	HORVU.MOREX.r3.1HG0084480	494328926	494330086
GWHASIY00000001	ScWN1R01G519200	884211136	884215220	chr1H	HORVU.MOREX.r3.1HG0084490	494331986	494336081
GWHASIY00000001	ScWN1R01G519300	884221079	884224806	chr1H	HORVU.MOREX.r3.1HG0084510	494418603	494422268
GWHASIY00000001	ScWN1R01G519500	884569953	884573524	chr1H	HORVU.MOREX.r3.1HG0084590	494546080	494547585
GWHASIY00000001	ScWN1R01G519600	884588599	884593465	chr1H	HORVU.MOREX.r3.1HG0084620	494556634	494560476
GWHASIY00000001	ScWN1R01G320400	637653773	637655511	chr1H	HORVU.MOREX.r3.1HG0061520	407941986	407943597
GWHASIY00000001	ScWN1R01G320700	638327410	638330898	chr1H	HORVU.MOREX.r3.1HG0061530	408028323	408028849
GWHASIY00000001	ScWN1R01G321000	638484166	638487219	chr1H	HORVU.MOREX.r3.1HG0061600	408425052	408425597
GWHASIY00000001	ScWN1R01G321300	638649980	638652946	chr1H	HORVU.MOREX.r3.1HG0061660	408438251	408441262
GWHASIY00000001	ScWN1R01G321400	638655054	638657485	chr1H	HORVU.MOREX.r3.1HG0061670	408453849	408457620
GWHASIY00000001	ScWN1R01G321500	638743857	638750317	chr1H	HORVU.MOREX.r3.1HG0061700	408719585	408726407
GWHASIY00000001	ScWN1R01G321600	638835143	638839713	chr1H	HORVU.MOREX.r3.1HG0061710	408760611	408765308
GWHASIY00000001	ScWN1R01G321700	638970307	638994401	chr1H	HORVU.MOREX.r3.1HG0061720	408841587	408876714
GWHASIY00000001	ScWN1R01G323000	641213961	641222487	chr1H	HORVU.MOREX.r3.1HG0061730	408887205	408895737
GWHASIY00000001	ScWN1R01G481300	851723701	851737763	chr1H	HORVU.MOREX.r3.1HG0078930	482447680	482455693
GWHASIY00000001	ScWN1R01G481500	851756348	851761950	chr1H	HORVU.MOREX.r3.1HG0079040	482729484	482730558
GWHASIY00000001	ScWN1R01G482100	852233794	852235424	chr1H	HORVU.MOREX.r3.1HG0079090	482902905	482903992
GWHASIY00000001	ScWN1R01G482200	852237380	852242210	chr1H	HORVU.MOREX.r3.1HG0079100	482910427	482914495
GWHASIY00000001	ScWN1R01G482800	852865362	852866918	chr1H	HORVU.MOREX.r3.1HG0079180	483209536	483210591
GWHASIY00000001	ScWN1R01G483000	852985036	852986510	chr1H	HORVU.MOREX.r3.1HG0079200	483281192	483282133
GWHASIY00000001	ScWN1R01G483300	853091427	853096184	chr1H	HORVU.MOREX.r3.1HG0079220	483374226	483375249
GWHASIY00000001	ScWN1R01G483400	853097699	853099142	chr1H	HORVU.MOREX.r3.1HG0079230	483375220	483378067
GWHASIY00000001	ScWN1R01G483500	853100661	853101122	chr1H	HORVU.MOREX.r3.1HG0079250	483379149	483379969
GWHASIY00000001	ScWN1R01G357500	699993231	699998439	chr1H	HORVU.MOREX.r3.1HG0065440	428742445	428745794
GWHASIY00000001	ScWN1R01G358200	701693532	701697885	chr1H	HORVU.MOREX.r3.1HG0065550	429663605	429667752
GWHASIY00000001	ScWN1R01G358400	702406409	702416617	chr1H	HORVU.MOREX.r3.1HG0065590	429767270	429774422
GWHASIY00000001	ScWN1R01G358600	702848299	702850863	chr1H	HORVU.MOREX.r3.1HG0065610	430009082	430011055
GWHASIY00000001	ScWN1R01G358700	702859850	702861375	chr1H	HORVU.MOREX.r3.1HG0065820	431013618	431015102
GWHASIY00000001	ScWN1R01G358800	702889745	702893032	chr1H	HORVU.MOREX.r3.1HG0065830	431093964	431095900
GWHASIY00000001	ScWN1R01G358900	703171255	703176168	chr1H	HORVU.MOREX.r3.1HG0065860	431350612	431355178
GWHASIY00000001	ScWN1R01G359000	703440418	703444507	chr1H	HORVU.MOREX.r3.1HG0065880	431408132	431411741
GWHASIY00000001	ScWN1R01G359100	703443793	703446460	chr1H	HORVU.MOREX.r3.1HG0065890	431412218	431413792
GWHASIY00000001	ScWN1R01G578800	934741393	934741680	chr1H	HORVU.MOREX.r3.1HG0095200	515743277	515747477
GWHASIY00000001	ScWN1R01G580800	935756848	935761930	chr1H	HORVU.MOREX.r3.1HG0095240	515827531	515832144
GWHASIY00000001	ScWN1R01G580900	935773490	935775365	chr1H	HORVU.MOREX.r3.1HG0095250	515848205	515850159
GWHASIY00000001	ScWN1R01G581000	935868010	935869865	chr1H	HORVU.MOREX.r3.1HG0095270	515892335	515894182
GWHASIY00000001	ScWN1R01G581200	935875746	935893694	chr1H	HORVU.MOREX.r3.1HG0095290	515899806	515909452
GWHASIY00000001	ScWN1R01G581700	936356365	936356813	chr1H	HORVU.MOREX.r3.1HG0095300	515914766	515915322
GWHASIY00000001	ScWN1R01G581900	936547511	936555120	chr1H	HORVU.MOREX.r3.1HG0095310	515977531	515984975
GWHASIY00000001	ScWN1R01G582400	936748213	936752231	chr1H	HORVU.MOREX.r3.1HG0095440	516136500	516140863
GWHASIY00000001	ScWN1R01G582700	936952352	936954920	chr1H	HORVU.MOREX.r3.1HG0095470	516429178	516432357
GWHASIY00000001	ScWN1R01G443300	808157367	808162149	chr1H	HORVU.MOREX.r3.1HG0078560	481503548	481509167
GWHASIY00000001	ScWN1R01G443400	808163532	808165011	chr1H	HORVU.MOREX.r3.1HG0078570	481509462	481510502
GWHASIY00000001	ScWN1R01G443500	808193846	808199839	chr1H	HORVU.MOREX.r3.1HG0078590	481727925	481733575
GWHASIY00000001	ScWN1R01G443600	808297990	808300518	chr1H	HORVU.MOREX.r3.1HG0078610	481872272	481876283
GWHASIY00000001	ScWN1R01G446500	812353760	812356372	chr1H	HORVU.MOREX.r3.1HG0078690	482007671	482010088
GWHASIY00000001	ScWN1R01G446700	812472797	812475265	chr1H	HORVU.MOREX.r3.1HG0078750	482048779	482051597
GWHASIY00000001	ScWN1R01G449000	816577733	816579955	chr1H	HORVU.MOREX.r3.1HG0078890	482254590	482256800
GWHASIY00000001	ScWN1R01G449100	816660236	816671080	chr1H	HORVU.MOREX.r3.1HG0078900	482268414	482280445
GWHASIY00000001	ScWN1R01G449200	816671866	816675476	chr1H	HORVU.MOREX.r3.1HG0078910	482281255	482285587
GWHASIY00000001	ScWN1R01G521200	885970699	885973877	chr1H	HORVU.MOREX.r3.1HG0083930	493467188	493469400
GWHASIY00000001	ScWN1R01G521700	886450480	886452957	chr1H	HORVU.MOREX.r3.1HG0083970	493562976	493565446
GWHASIY00000001	ScWN1R01G521800	886526930	886531150	chr1H	HORVU.MOREX.r3.1HG0083980	493570801	493574608
GWHASIY00000001	ScWN1R01G521900	886532018	886533843	chr1H	HORVU.MOREX.r3.1HG0083990	493581975	493583151
GWHASIY00000001	ScWN1R01G522000	886650349	886651577	chr1H	HORVU.MOREX.r3.1HG0084010	493683744	493684969
GWHASIY00000001	ScWN1R01G522100	886812962	886814136	chr1H	HORVU.MOREX.r3.1HG0084020	493713161	493714339
GWHASIY00000001	ScWN1R01G522200	886839265	886869686	chr1H	HORVU.MOREX.r3.1HG0084050	493748141	493752676
GWHASIY00000001	ScWN1R01G512600	877713418	877719637	chr1H	HORVU.MOREX.r3.1HG0085960	496746549	496752559
GWHASIY00000001	ScWN1R01G512800	877821055	877824055	chr1H	HORVU.MOREX.r3.1HG0086010	496873303	496876327
GWHASIY00000001	ScWN1R01G513000	877979834	877987185	chr1H	HORVU.MOREX.r3.1HG0086090	496941817	496949155
GWHASIY00000001	ScWN1R01G514100	878507093	878510870	chr1H	HORVU.MOREX.r3.1HG0086130	497073997	497078371
GWHASIY00000001	ScWN1R01G514200	878548444	878551462	chr1H	HORVU.MOREX.r3.1HG0086140	497112777	497116787
GWHASIY00000001	ScWN1R01G514300	878552040	878553309	chr1H	HORVU.MOREX.r3.1HG0086240	497204503	497206546
GWHASIY00000001	ScWN1R01G514400	878610299	878612277	chr1H	HORVU.MOREX.r3.1HG0086250	497209669	497211573
GWHASIY00000001	ScWN1R01G517100	881322975	881334519	chr1H	HORVU.MOREX.r3.1HG0086430	497634262	497648524
GWHASIY00000001	ScWN1R01G517900	882446116	882450859	chr1H	HORVU.MOREX.r3.1HG0086460	497745728	497749800
GWHASIY00000001	ScWN1R01G251500	517941944	517948179	chr1H	HORVU.MOREX.r3.1HG0053530	357311678	357317723
GWHASIY00000001	ScWN1R01G253100	520911005	520917119	chr1H	HORVU.MOREX.r3.1HG0053560	357722136	357724574
GWHASIY00000001	ScWN1R01G253700	521829596	521838343	chr1H	HORVU.MOREX.r3.1HG0053640	358880131	358882002
GWHASIY00000001	ScWN1R01G254500	524343128	524345371	chr1H	HORVU.MOREX.r3.1HG0053830	359785575	359787963
GWHASIY00000001	ScWN1R01G256900	526932689	526933300	chr1H	HORVU.MOREX.r3.1HG0054020	360815201	360817914
GWHASIY00000001	ScWN1R01G257400	528544706	528547866	chr1H	HORVU.MOREX.r3.1HG0054200	362152729	362155940
GWHASIY00000001	ScWN1R01G259400	534209534	534215510	chr1H	HORVU.MOREX.r3.1HG0054440	364022917	364026123
GWHASIY00000001	ScWN1R01G259500	534441213	534492323	chr1H	HORVU.MOREX.r3.1HG0054600	365258644	365260855
GWHASIY00000001	ScWN1R01G259600	534526262	534530162	chr1H	HORVU.MOREX.r3.1HG0054630	365553262	365557023
GWHASIY00000001	ScWN1R01G261400	537620222	537620464	chr1H	HORVU.MOREX.r3.1HG0054710	366036122	366036698
GWHASIY00000001	ScWN1R01G341500	672535760	672549232	chr1H	HORVU.MOREX.r3.1HG0064180	422398839	422405111
GWHASIY00000001	ScWN1R01G341600	672590763	672596641	chr1H	HORVU.MOREX.r3.1HG0064190	422407352	422411407
GWHASIY00000001	ScWN1R01G341700	672784472	672791464	chr1H	HORVU.MOREX.r3.1HG0064220	422543180	422545794
GWHASIY00000001	ScWN1R01G342300	673417010	673420738	chr1H	HORVU.MOREX.r3.1HG0064390	423372925	423376734
GWHASIY00000001	ScWN1R01G342400	673421144	673422794	chr1H	HORVU.MOREX.r3.1HG0064400	423376697	423378474
GWHASIY00000001	ScWN1R01G342500	673444889	673453313	chr1H	HORVU.MOREX.r3.1HG0064430	423600640	423606092
GWHASIY00000001	ScWN1R01G342700	673617032	673617721	chr1H	HORVU.MOREX.r3.1HG0064570	424590456	424591178
GWHASIY00000001	ScWN1R01G343000	674699872	674704533	chr1H	HORVU.MOREX.r3.1HG0064770	425474421	425481884
GWHASIY00000001	ScWN1R01G431400	793362879	793367445	chr1H	HORVU.MOREX.r3.1HG0067840	440939436	440940178
GWHASIY00000001	ScWN1R01G431700	793567432	793569163	chr1H	HORVU.MOREX.r3.1HG0067850	441004324	441005571
GWHASIY00000001	ScWN1R01G431900	793740112	793742408	chr1H	HORVU.MOREX.r3.1HG0067870	441083349	441085174
GWHASIY00000001	ScWN1R01G432000	793755036	793755332	chr1H	HORVU.MOREX.r3.1HG0067890	441138351	441138659
GWHASIY00000001	ScWN1R01G432100	793758954	793762268	chr1H	HORVU.MOREX.r3.1HG0067900	441141467	441142812
GWHASIY00000001	ScWN1R01G432200	793846531	793848627	chr1H	HORVU.MOREX.r3.1HG0067910	441155675	441157330
GWHASIY00000001	ScWN1R01G432400	794424866	794426465	chr1H	HORVU.MOREX.r3.1HG0067930	441169065	441170534
GWHASIY00000001	ScWN1R01G049400	40725476	40731452	chr1H	HORVU.MOREX.r3.1HG0009420	22382250	22386447
GWHASIY00000001	ScWN1R01G049600	41005788	41094793	chr1H	HORVU.MOREX.r3.1HG0009450	22434837	22435414
GWHASIY00000001	ScWN1R01G052100	43694918	43696447	chr1H	HORVU.MOREX.r3.1HG0009600	22573862	22574695
GWHASIY00000001	ScWN1R01G052200	43698459	43700729	chr1H	HORVU.MOREX.r3.1HG0009630	22591951	22593252
GWHASIY00000001	ScWN1R01G053400	44050694	44051865	chr1H	HORVU.MOREX.r3.1HG0009740	22740693	22745070
GWHASIY00000001	ScWN1R01G053900	44492845	44503357	chr1H	HORVU.MOREX.r3.1HG0009760	22752281	22755301
GWHASIY00000001	ScWN1R01G054200	44665267	44668211	chr1H	HORVU.MOREX.r3.1HG0009770	22764922	22765573
GWHASIY00000001	ScWN1R01G054400	44687376	44688526	chr1H	HORVU.MOREX.r3.1HG0009930	23153371	23154208
GWHASIY00000001	ScWN1R01G546800	912558967	912576141	chr1H	HORVU.MOREX.r3.1HG0089600	503589523	503589789
GWHASIY00000001	ScWN1R01G546900	912581970	912601092	chr1H	HORVU.MOREX.r3.1HG0089730	503641235	503641447
GWHASIY00000001	ScWN1R01G547500	912718433	912723005	chr1H	HORVU.MOREX.r3.1HG0089950	504239389	504243642
GWHASIY00000001	ScWN1R01G547600	912873897	912876218	chr1H	HORVU.MOREX.r3.1HG0089970	504296871	504298185
GWHASIY00000001	ScWN1R01G547900	913144359	913147717	chr1H	HORVU.MOREX.r3.1HG0089980	504376584	504379022
GWHASIY00000001	ScWN1R01G548000	913290051	913291642	chr1H	HORVU.MOREX.r3.1HG0090010	504420893	504422150
GWHASIY00000001	ScWN1R01G549400	914359890	914361020	chr1H	HORVU.MOREX.r3.1HG0090100	504524727	504525725
GWHASIY00000001	ScWN1R01G550100	914818534	914820736	chr1H	HORVU.MOREX.r3.1HG0090160	504621027	504623106
GWHASIY00000001	ScWN1R01G333800	663029194	663032403	chr1H	HORVU.MOREX.r3.1HG0059000	393282696	393285633
GWHASIY00000001	ScWN1R01G334000	663161606	663165752	chr1H	HORVU.MOREX.r3.1HG0059080	394001516	394002768
GWHASIY00000001	ScWN1R01G334100	663262466	663265849	chr1H	HORVU.MOREX.r3.1HG0059110	394112380	394115669
GWHASIY00000001	ScWN1R01G334200	663402034	663406188	chr1H	HORVU.MOREX.r3.1HG0059120	394119110	394123812
GWHASIY00000001	ScWN1R01G334300	663570264	663575025	chr1H	HORVU.MOREX.r3.1HG0059140	394202103	394205466
GWHASIY00000001	ScWN1R01G334400	663572716	663575070	chr1H	HORVU.MOREX.r3.1HG0059150	394205401	394207296
GWHASIY00000001	ScWN1R01G334500	663579451	663581119	chr1H	HORVU.MOREX.r3.1HG0059170	394210785	394212426
GWHASIY00000001	ScWN1R01G429000	792212275	792213420	chr1H	HORVU.MOREX.r3.1HG0067960	441238408	441240020
GWHASIY00000001	ScWN1R01G429500	792557587	792559309	chr1H	HORVU.MOREX.r3.1HG0068010	441599181	441600705
GWHASIY00000001	ScWN1R01G430400	793000245	793011155	chr1H	HORVU.MOREX.r3.1HG0068020	441632814	441636882
GWHASIY00000001	ScWN1R01G430600	793153643	793161393	chr1H	HORVU.MOREX.r3.1HG0068040	441667240	441669513
GWHASIY00000001	ScWN1R01G431100	793204093	793206918	chr1H	HORVU.MOREX.r3.1HG0068050	441669864	441672566
GWHASIY00000001	ScWN1R01G431200	793276599	793278280	chr1H	HORVU.MOREX.r3.1HG0068060	441778203	441779831
GWHASIY00000001	ScWN1R01G431300	793281918	793298293	chr1H	HORVU.MOREX.r3.1HG0068090	441826761	441833959
GWHASIY00000001	ScWN1R01G171300	257123243	257124744	chr1H	HORVU.MOREX.r3.1HG0031210	153199221	153200440
GWHASIY00000001	ScWN1R01G171500	260074692	260083098	chr1H	HORVU.MOREX.r3.1HG0031260	153900663	153908287
GWHASIY00000001	ScWN1R01G171700	261634622	261635769	chr1H	HORVU.MOREX.r3.1HG0031310	154741438	154741965
GWHASIY00000001	ScWN1R01G171800	261878160	261883671	chr1H	HORVU.MOREX.r3.1HG0031320	154852490	154868986
GWHASIY00000001	ScWN1R01G171900	261883753	261886411	chr1H	HORVU.MOREX.r3.1HG0031380	155343664	155345808
GWHASIY00000001	ScWN1R01G172300	264169350	264178149	chr1H	HORVU.MOREX.r3.1HG0031450	155937729	155943445
GWHASIY00000001	ScWN1R01G173100	272386057	272397712	chr1H	HORVU.MOREX.r3.1HG0031520	156642522	156672396
GWHASIY00000001	ScWN1R01G150500	182011818	182019678	chr1H	HORVU.MOREX.r3.1HG0025520	103557298	103566285
GWHASIY00000001	ScWN1R01G150600	182021120	182022981	chr1H	HORVU.MOREX.r3.1HG0025530	103567639	103568424
GWHASIY00000001	ScWN1R01G151500	183152040	183155061	chr1H	HORVU.MOREX.r3.1HG0025550	103825018	103830556
GWHASIY00000001	ScWN1R01G151600	183259898	183264469	chr1H	HORVU.MOREX.r3.1HG0025620	104448690	104452956
GWHASIY00000001	ScWN1R01G152900	185079180	185080053	chr1H	HORVU.MOREX.r3.1HG0025870	108680217	108681189
GWHASIY00000001	ScWN1R01G153000	185331814	185332470	chr1H	HORVU.MOREX.r3.1HG0025900	109023758	109024835
GWHASIY00000001	ScWN1R01G154200	187226912	187231525	chr1H	HORVU.MOREX.r3.1HG0026100	111457580	111461607
GWHASIY00000001	ScWN1R01G154300	187488640	187491434	chr1H	HORVU.MOREX.r3.1HG0026240	112837298	112840177
GWHASIY00000001	ScWN1R01G265300	544231794	544232695	chr1H	HORVU.MOREX.r3.1HG0051600	344033887	344034486
GWHASIY00000001	ScWN1R01G266400	545890537	545890890	chr1H	HORVU.MOREX.r3.1HG0051650	344309999	344310607
GWHASIY00000001	ScWN1R01G266600	545971091	545973067	chr1H	HORVU.MOREX.r3.1HG0051660	344376698	344378853
GWHASIY00000001	ScWN1R01G266700	545973344	545975719	chr1H	HORVU.MOREX.r3.1HG0051670	344378983	344385900
GWHASIY00000001	ScWN1R01G266800	546122540	546123902	chr1H	HORVU.MOREX.r3.1HG0051750	345061865	345062825
GWHASIY00000001	ScWN1R01G266900	546126533	546128762	chr1H	HORVU.MOREX.r3.1HG0051800	345323247	345324361
GWHASIY00000001	ScWN1R01G267400	546460502	546461653	chr1H	HORVU.MOREX.r3.1HG0051880	345560281	345561448
GWHASIY00000001	ScWN1R01G258600	532344021	532351175	chr1H	HORVU.MOREX.r3.1HG0054460	364244766	364251728
GWHASIY00000001	ScWN1R01G259400	534209534	534215510	chr1H	HORVU.MOREX.r3.1HG0054650	365932884	365944525
GWHASIY00000001	ScWN1R01G261200	537220194	537221126	chr1H	HORVU.MOREX.r3.1HG0054910	367008050	367008982
GWHASIY00000001	ScWN1R01G261500	537707844	537715327	chr1H	HORVU.MOREX.r3.1HG0055060	367988608	367990015
GWHASIY00000001	ScWN1R01G262700	540678133	540680631	chr1H	HORVU.MOREX.r3.1HG0055150	368198739	368199485
GWHASIY00000001	ScWN1R01G264000	542035413	542039007	chr1H	HORVU.MOREX.r3.1HG0055320	369166994	369171378
GWHASIY00000001	ScWN1R01G264100	542039079	542041780	chr1H	HORVU.MOREX.r3.1HG0055340	369171470	369174255
GWHASIY00000001	ScWN1R01G264200	542244941	542247220	chr1H	HORVU.MOREX.r3.1HG0055360	369310592	369312934
GWHASIY00000001	ScWN1R01G346700	678847010	678852933	chr1H	HORVU.MOREX.r3.1HG0062940	416985072	417005182
GWHASIY00000001	ScWN1R01G347100	679299532	679300823	chr1H	HORVU.MOREX.r3.1HG0063030	417402259	417403437
GWHASIY00000001	ScWN1R01G347400	679330619	679332289	chr1H	HORVU.MOREX.r3.1HG0063060	417457226	417459060
GWHASIY00000001	ScWN1R01G347700	679540508	679542869	chr1H	HORVU.MOREX.r3.1HG0063280	417793864	417795260
GWHASIY00000001	ScWN1R01G347800	679785367	679797032	chr1H	HORVU.MOREX.r3.1HG0063350	418003431	418014970
GWHASIY00000001	ScWN1R01G347900	679798602	679802311	chr1H	HORVU.MOREX.r3.1HG0063360	418191924	418194960
GWHASIY00000001	ScWN1R01G348000	679804825	679808926	chr1H	HORVU.MOREX.r3.1HG0063400	418396036	418399540
GWHASIY00000001	ScWN1R01G409700	770348110	770350948	chr1H	HORVU.MOREX.r3.1HG0070620	451742334	451744531
GWHASIY00000001	ScWN1R01G409800	770351351	770353826	chr1H	HORVU.MOREX.r3.1HG0070630	451745204	451748776
GWHASIY00000001	ScWN1R01G409900	770510974	770515908	chr1H	HORVU.MOREX.r3.1HG0070640	452106494	452110214
GWHASIY00000001	ScWN1R01G410000	770608223	770612718	chr1H	HORVU.MOREX.r3.1HG0070660	452250578	452255034
GWHASIY00000001	ScWN1R01G410100	770612370	770619269	chr1H	HORVU.MOREX.r3.1HG0070670	452255164	452265301
GWHASIY00000001	ScWN1R01G410300	770624301	770628343	chr1H	HORVU.MOREX.r3.1HG0070690	452373187	452376886
GWHASIY00000001	ScWN1R01G552300	917925095	917925562	chr1H	HORVU.MOREX.r3.1HG0091450	507011681	507012172
GWHASIY00000001	ScWN1R01G553200	918275713	918281629	chr1H	HORVU.MOREX.r3.1HG0091510	507053630	507059887
GWHASIY00000001	ScWN1R01G554000	918660146	918669196	chr1H	HORVU.MOREX.r3.1HG0091680	507418346	507424332
GWHASIY00000001	ScWN1R01G554800	918984129	918985031	chr1H	HORVU.MOREX.r3.1HG0091740	507496837	507497742
GWHASIY00000001	ScWN1R01G555400	919454727	919461281	chr1H	HORVU.MOREX.r3.1HG0091810	507629296	507634479
GWHASIY00000001	ScWN1R01G555900	919748096	919749367	chr1H	HORVU.MOREX.r3.1HG0091890	507897754	507898461
GWHASIY00000001	ScWN1R01G556700	920506427	920511546	chr1H	HORVU.MOREX.r3.1HG0092020	508078032	508081914
GWHASIY00000001	ScWN1R01G390300	746671270	746679518	chr1H	HORVU.MOREX.r3.1HG0073090	460785924	460793016
GWHASIY00000001	ScWN1R01G390400	746709830	746711692	chr1H	HORVU.MOREX.r3.1HG0073100	460795620	460796873
GWHASIY00000001	ScWN1R01G390500	746834204	746835137	chr1H	HORVU.MOREX.r3.1HG0073130	460983208	460984395
GWHASIY00000001	ScWN1R01G390600	746838586	746842991	chr1H	HORVU.MOREX.r3.1HG0073140	460988237	460993688
GWHASIY00000001	ScWN1R01G390800	747177350	747178304	chr1H	HORVU.MOREX.r3.1HG0073160	461262681	461263751
GWHASIY00000001	ScWN1R01G390900	747186075	747187175	chr1H	HORVU.MOREX.r3.1HG0073170	461394964	461396376
GWHASIY00000001	ScWN1R01G574800	932368325	932372722	chr1H	HORVU.MOREX.r3.1HG0094260	513359677	513363519
GWHASIY00000001	ScWN1R01G574900	932490849	932494824	chr1H	HORVU.MOREX.r3.1HG0094300	513429544	513430267
GWHASIY00000001	ScWN1R01G575000	932504053	932504616	chr1H	HORVU.MOREX.r3.1HG0094330	513444784	513445347
GWHASIY00000001	ScWN1R01G576900	933716876	933728100	chr1H	HORVU.MOREX.r3.1HG0094510	513815561	513816367
GWHASIY00000001	ScWN1R01G578400	934563618	934565358	chr1H	HORVU.MOREX.r3.1HG0094650	514310269	514311263
GWHASIY00000001	ScWN1R01G578600	934610970	934617412	chr1H	HORVU.MOREX.r3.1HG0094710	514445940	514452741
GWHASIY00000001	ScWN1R01G579400	935216341	935217161	chr1H	HORVU.MOREX.r3.1HG0094850	514757409	514760253
GWHASIY00000001	ScWN1R01G504000	872736150	872767693	chr1H	HORVU.MOREX.r3.1HG0083550	492680454	492682616
GWHASIY00000001	ScWN1R01G504500	872932710	872937188	chr1H	HORVU.MOREX.r3.1HG0083580	492702411	492705128
GWHASIY00000001	ScWN1R01G504700	872968929	872971963	chr1H	HORVU.MOREX.r3.1HG0083630	492804391	492807184
GWHASIY00000001	ScWN1R01G504800	872971989	872973995	chr1H	HORVU.MOREX.r3.1HG0083640	492807210	492809250
GWHASIY00000001	ScWN1R01G504900	872974615	872978638	chr1H	HORVU.MOREX.r3.1HG0083650	492810317	492815185
GWHASIY00000001	ScWN1R01G505100	873247461	873253013	chr1H	HORVU.MOREX.r3.1HG0083670	492963045	492967260
GWHASIY00000001	ScWN1R01G401900	759152823	759154966	chr1H	HORVU.MOREX.r3.1HG0071710	455948994	455949599
GWHASIY00000001	ScWN1R01G402000	759267122	759269277	chr1H	HORVU.MOREX.r3.1HG0071740	456219617	456221071
GWHASIY00000001	ScWN1R01G402200	759401097	759405649	chr1H	HORVU.MOREX.r3.1HG0071760	456228008	456231165
GWHASIY00000001	ScWN1R01G402400	759511527	759517776	chr1H	HORVU.MOREX.r3.1HG0071770	456240163	456244884
GWHASIY00000001	ScWN1R01G402500	759537895	759540164	chr1H	HORVU.MOREX.r3.1HG0071800	456363361	456364721
GWHASIY00000001	ScWN1R01G402900	759867369	759868310	chr1H	HORVU.MOREX.r3.1HG0071910	456778939	456780161
GWHASIY00000001	ScWN1R01G523600	888341031	888342531	chr1H	HORVU.MOREX.r3.1HG0087590	499577938	499578805
GWHASIY00000001	ScWN1R01G523800	888810569	888820445	chr1H	HORVU.MOREX.r3.1HG0087600	499608513	499617002
GWHASIY00000001	ScWN1R01G523900	888833561	888837434	chr1H	HORVU.MOREX.r3.1HG0087610	499627329	499629826
GWHASIY00000001	ScWN1R01G524000	888845298	888846949	chr1H	HORVU.MOREX.r3.1HG0087620	499643940	499645353
GWHASIY00000001	ScWN1R01G524300	889557551	889563476	chr1H	HORVU.MOREX.r3.1HG0087670	499871522	499877341
GWHASIY00000001	ScWN1R01G524400	889571308	889573609	chr1H	HORVU.MOREX.r3.1HG0087790	500021497	500024193
GWHASIY00000001	ScWN1R01G209900	423730713	423733293	chr1H	HORVU.MOREX.r3.1HG0039160	246202994	246204897
GWHASIY00000001	ScWN1R01G210100	425336370	425365767	chr1H	HORVU.MOREX.r3.1HG0039190	247077799	247104963
GWHASIY00000001	ScWN1R01G210200	426304568	426313467	chr1H	HORVU.MOREX.r3.1HG0039230	247647315	247656491
GWHASIY00000001	ScWN1R01G210300	427080877	427084275	chr1H	HORVU.MOREX.r3.1HG0039240	247964207	247966163
GWHASIY00000001	ScWN1R01G210400	428868885	428877610	chr1H	HORVU.MOREX.r3.1HG0039350	248867326	248870802
GWHASIY00000001	ScWN1R01G210500	429132638	429154792	chr1H	HORVU.MOREX.r3.1HG0039370	249179277	249184508
GWHASIY00000001	ScWN1R01G379800	731062042	731064158	chr1H	HORVU.MOREX.r3.1HG0074280	467441108	467442925
GWHASIY00000001	ScWN1R01G379900	731400886	731403528	chr1H	HORVU.MOREX.r3.1HG0074300	467700282	467702136
GWHASIY00000001	ScWN1R01G380000	731406112	731412584	chr1H	HORVU.MOREX.r3.1HG0074330	467794736	467803962
GWHASIY00000001	ScWN1R01G380400	731610536	731613046	chr1H	HORVU.MOREX.r3.1HG0074350	467953602	467955809
GWHASIY00000001	ScWN1R01G380500	731678115	731683635	chr1H	HORVU.MOREX.r3.1HG0074390	468096331	468101845
GWHASIY00000001	ScWN1R01G381800	733625953	733626496	chr1H	HORVU.MOREX.r3.1HG0074450	468335349	468335666
GWHASIY00000001	ScWN1R01G003600	3701022	3702369	chr1H	HORVU.MOREX.r3.1HG0071630	455700262	455701383
GWHASIY00000001	ScWN1R01G003700	3853694	3856685	chr1H	HORVU.MOREX.r3.1HG0071650	455881069	455883030
GWHASIY00000001	ScWN1R01G003900	3976066	3977217	chr1H	HORVU.MOREX.r3.1HG0071710	455948994	455949599
GWHASIY00000001	ScWN1R01G004300	4387175	4392798	chr1H	HORVU.MOREX.r3.1HG0071770	456240163	456244884
GWHASIY00000001	ScWN1R01G004400	4604245	4605530	chr1H	HORVU.MOREX.r3.1HG0071800	456363361	456364721
GWHASIY00000001	ScWN1R01G005000	5091178	5092949	chr1H	HORVU.MOREX.r3.1HG0071910	456778939	456780161
GWHASIY00000001	ScWN1R01G185100	341503740	341538488	chr1H	HORVU.MOREX.r3.1HG0037910	232463481	232476273
GWHASIY00000001	ScWN1R01G185200	341538838	341539556	chr1H	HORVU.MOREX.r3.1HG0037920	232476840	232477676
GWHASIY00000001	ScWN1R01G186300	351061897	351063273	chr1H	HORVU.MOREX.r3.1HG0038080	234405916	234410292
GWHASIY00000001	ScWN1R01G186400	351062911	351065353	chr1H	HORVU.MOREX.r3.1HG0038100	234410350	234411930
GWHASIY00000001	ScWN1R01G186500	351065452	351078390	chr1H	HORVU.MOREX.r3.1HG0038110	234412276	234413508
GWHASIY00000001	ScWN1R01G187500	355511475	355521849	chr1H	HORVU.MOREX.r3.1HG0038190	235647212	235659010
GWHASIY00000001	ScWN1R01G237100	494139211	494141037	chr1H	HORVU.MOREX.r3.1HG0050830	338956501	338957778
GWHASIY00000001	ScWN1R01G237900	496202109	496204548	chr1H	HORVU.MOREX.r3.1HG0050970	340238012	340240215
GWHASIY00000001	ScWN1R01G238600	496899474	496904915	chr1H	HORVU.MOREX.r3.1HG0050990	340404571	340409488
GWHASIY00000001	ScWN1R01G238900	497075105	497078226	chr1H	HORVU.MOREX.r3.1HG0051090	341199997	341201525
GWHASIY00000001	ScWN1R01G239000	497077528	497081282	chr1H	HORVU.MOREX.r3.1HG0051110	341213522	341217938
GWHASIY00000001	ScWN1R01G239100	497088323	497093782	chr1H	HORVU.MOREX.r3.1HG0051120	341220033	341224175
GWHASIY00000001	ScWN1R01G008600	9192980	9194150	chr1H	HORVU.MOREX.r3.1HG0003090	5973080	5974527
GWHASIY00000001	ScWN1R01G008700	9196707	9197737	chr1H	HORVU.MOREX.r3.1HG0003130	6053483	6059540
GWHASIY00000001	ScWN1R01G009000	9273917	9277355	chr1H	HORVU.MOREX.r3.1HG0003140	6142235	6145606
GWHASIY00000001	ScWN1R01G009100	9277416	9280108	chr1H	HORVU.MOREX.r3.1HG0003150	6145972	6148385
GWHASIY00000001	ScWN1R01G010500	9802384	9805284	chr1H	HORVU.MOREX.r3.1HG0003310	6787041	6788808
GWHASIY00000001	ScWN1R01G010800	9886476	9894507	chr1H	HORVU.MOREX.r3.1HG0003360	6863088	6871042
GWHASIY00000001	ScWN1R01G320200	636651299	636681441	chr1H	HORVU.MOREX.r3.1HG0061230	406511177	406558069
GWHASIY00000001	ScWN1R01G320300	637307802	637309927	chr1H	HORVU.MOREX.r3.1HG0061240	406562340	406562894
GWHASIY00000001	ScWN1R01G323100	641508557	641509045	chr1H	HORVU.MOREX.r3.1HG0061280	406777654	406778449
GWHASIY00000001	ScWN1R01G323200	642343243	642347178	chr1H	HORVU.MOREX.r3.1HG0061330	407048970	407053218
GWHASIY00000001	ScWN1R01G323400	642369404	642374681	chr1H	HORVU.MOREX.r3.1HG0061370	407200051	407205622
GWHASIY00000001	ScWN1R01G323500	642460984	642465812	chr1H	HORVU.MOREX.r3.1HG0061380	407297478	407303024
GWHASIY00000001	ScWN1R01G272100	554052199	554056104	chr1H	HORVU.MOREX.r3.1HG0017280	53991854	53995794
GWHASIY00000001	ScWN1R01G272300	554314810	554319211	chr1H	HORVU.MOREX.r3.1HG0017310	54502353	54506856
GWHASIY00000001	ScWN1R01G273200	555364069	555375471	chr1H	HORVU.MOREX.r3.1HG0017440	55397857	55408677
GWHASIY00000001	ScWN1R01G273300	555383602	555384988	chr1H	HORVU.MOREX.r3.1HG0017620	56163867	56167317
GWHASIY00000001	ScWN1R01G273600	555602479	555603167	chr1H	HORVU.MOREX.r3.1HG0017670	56212968	56213660
GWHASIY00000001	ScWN1R01G273800	555854445	555855760	chr1H	HORVU.MOREX.r3.1HG0017700	56435926	56437164
GWHASIY00000001	ScWN1R01G497800	866874829	866875562	chr1H	HORVU.MOREX.r3.1HG0083070	491601766	491602056
GWHASIY00000001	ScWN1R01G500000	869490986	869497712	chr1H	HORVU.MOREX.r3.1HG0083250	491957849	491971995
GWHASIY00000001	ScWN1R01G500100	869498741	869501807	chr1H	HORVU.MOREX.r3.1HG0083260	491973024	491976614
GWHASIY00000001	ScWN1R01G500500	869731484	869732747	chr1H	HORVU.MOREX.r3.1HG0083340	492082345	492083877
GWHASIY00000001	ScWN1R01G500600	869766729	869772809	chr1H	HORVU.MOREX.r3.1HG0083440	492245093	492250596
GWHASIY00000001	ScWN1R01G500900	870014530	870017416	chr1H	HORVU.MOREX.r3.1HG0083520	492597987	492600615
GWHASIY00000001	ScWN1R01G465700	835794186	835795199	chr1H	HORVU.MOREX.r3.1HG0084710	494619318	494620379
GWHASIY00000001	ScWN1R01G467900	837358192	837358524	chr1H	HORVU.MOREX.r3.1HG0084720	494626805	494627767
GWHASIY00000001	ScWN1R01G469400	838847637	838852417	chr1H	HORVU.MOREX.r3.1HG0084740	494629933	494636420
GWHASIY00000001	ScWN1R01G469500	838918159	838928634	chr1H	HORVU.MOREX.r3.1HG0084760	494674578	494676069
GWHASIY00000001	ScWN1R01G469600	838931812	838935645	chr1H	HORVU.MOREX.r3.1HG0084770	494681598	494685708
GWHASIY00000001	ScWN1R01G469800	839112577	839115627	chr1H	HORVU.MOREX.r3.1HG0084850	494735823	494738748
GWHASIY00000001	ScWN1R01G019200	14226569	14229130	chr1H	HORVU.MOREX.r3.1HG0002080	4436045	4438890
GWHASIY00000001	ScWN1R01G021200	15989083	15991598	chr1H	HORVU.MOREX.r3.1HG0002100	4450881	4453238
GWHASIY00000001	ScWN1R01G022600	16490675	16492171	chr1H	HORVU.MOREX.r3.1HG0002260	4883526	4885095
GWHASIY00000001	ScWN1R01G023100	16630245	16632774	chr1H	HORVU.MOREX.r3.1HG0002320	4907564	4909543
GWHASIY00000001	ScWN1R01G023200	16642521	16644349	chr1H	HORVU.MOREX.r3.1HG0002380	4942091	4943625
GWHASIY00000001	ScWN1R01G023400	16656523	16659053	chr1H	HORVU.MOREX.r3.1HG0002410	5008978	5011488
GWHASIY00000001	ScWN1R01G403000	760075990	760077040	chr1H	HORVU.MOREX.r3.1HG0071530	455592943	455593467
GWHASIY00000001	ScWN1R01G403100	760145405	760148344	chr1H	HORVU.MOREX.r3.1HG0071500	455494456	455497319
GWHASIY00000001	ScWN1R01G403200	760259252	760263133	chr1H	HORVU.MOREX.r3.1HG0071490	455479117	455483745
GWHASIY00000001	ScWN1R01G403300	760473713	760475050	chr1H	HORVU.MOREX.r3.1HG0071460	455378580	455380032
GWHASIY00000001	ScWN1R01G403400	760515376	760521606	chr1H	HORVU.MOREX.r3.1HG0071420	455323658	455328500
GWHASIY00000001	ScWN1R01G403500	760521541	760524851	chr1H	HORVU.MOREX.r3.1HG0071400	455318564	455322149
GWHASIY00000001	ScWN1R01G403600	760744411	760746651	chr1H	HORVU.MOREX.r3.1HG0071390	455271619	455273672
GWHASIY00000001	ScWN1R01G403900	761298581	761300054	chr1H	HORVU.MOREX.r3.1HG0071320	454990174	454990860
GWHASIY00000001	ScWN1R01G404000	761455123	761458849	chr1H	HORVU.MOREX.r3.1HG0071310	454909628	454912722
GWHASIY00000001	ScWN1R01G404100	761459250	761465180	chr1H	HORVU.MOREX.r3.1HG0071300	454900017	454905557
GWHASIY00000001	ScWN1R01G404200	761465521	761467693	chr1H	HORVU.MOREX.r3.1HG0071290	454892659	454895289
GWHASIY00000001	ScWN1R01G404300	761517179	761521389	chr1H	HORVU.MOREX.r3.1HG0071260	454646889	454649167
GWHASIY00000001	ScWN1R01G404600	761824909	761826916	chr1H	HORVU.MOREX.r3.1HG0071130	454175717	454177209
GWHASIY00000001	ScWN1R01G404700	762039445	762041630	chr1H	HORVU.MOREX.r3.1HG0071050	453813638	453815396
GWHASIY00000001	ScWN1R01G404800	762170936	762171962	chr1H	HORVU.MOREX.r3.1HG0071020	453654445	453654909
GWHASIY00000001	ScWN1R01G405500	762779046	762780147	chr1H	HORVU.MOREX.r3.1HG0070950	453423316	453423780
GWHASIY00000001	ScWN1R01G406000	762918922	762920535	chr1H	HORVU.MOREX.r3.1HG0070890	453216704	453217750
GWHASIY00000001	ScWN1R01G406200	763102920	763105383	chr1H	HORVU.MOREX.r3.1HG0070870	453183637	453186630
GWHASIY00000001	ScWN1R01G407600	765285838	765292360	chr1H	HORVU.MOREX.r3.1HG0070840	452934729	452940361
GWHASIY00000001	ScWN1R01G407700	765291740	765292587	chr1H	HORVU.MOREX.r3.1HG0070830	452933796	452934652
GWHASIY00000001	ScWN1R01G407800	765294924	765296869	chr1H	HORVU.MOREX.r3.1HG0070790	452919958	452922040
GWHASIY00000001	ScWN1R01G408100	767461053	767461428	chr1H	HORVU.MOREX.r3.1HG0070770	452731167	452737866
GWHASIY00000001	ScWN1R01G408900	769331564	769336291	chr1H	HORVU.MOREX.r3.1HG0070750	452626751	452631176
GWHASIY00000001	ScWN1R01G409100	769591531	769592733	chr1H	HORVU.MOREX.r3.1HG0070740	452594241	452596025
GWHASIY00000001	ScWN1R01G409200	769593164	769594597	chr1H	HORVU.MOREX.r3.1HG0070730	452592456	452594119
GWHASIY00000001	ScWN1R01G410400	771109614	771118880	chr1H	HORVU.MOREX.r3.1HG0070600	451597757	451604657
GWHASIY00000001	ScWN1R01G410500	771134407	771135716	chr1H	HORVU.MOREX.r3.1HG0070590	451569189	451569809
GWHASIY00000001	ScWN1R01G411200	771632760	771636886	chr1H	HORVU.MOREX.r3.1HG0070450	450758150	450762015
GWHASIY00000001	ScWN1R01G411300	772355423	772356052	chr1H	HORVU.MOREX.r3.1HG0070430	450652932	450653993
GWHASIY00000001	ScWN1R01G411400	772689814	772693077	chr1H	HORVU.MOREX.r3.1HG0070390	450503329	450506175
GWHASIY00000001	ScWN1R01G411800	773144916	773146346	chr1H	HORVU.MOREX.r3.1HG0070370	450403555	450405024
GWHASIY00000001	ScWN1R01G411900	773246357	773248123	chr1H	HORVU.MOREX.r3.1HG0070350	450386173	450388438
GWHASIY00000001	ScWN1R01G412000	773326831	773331868	chr1H	HORVU.MOREX.r3.1HG0070340	450167117	450172093
GWHASIY00000001	ScWN1R01G412100	773333779	773336238	chr1H	HORVU.MOREX.r3.1HG0070320	450160239	450163105
GWHASIY00000001	ScWN1R01G412200	773336660	773345377	chr1H	HORVU.MOREX.r3.1HG0070290	450151691	450160053
GWHASIY00000001	ScWN1R01G413000	773734158	773741096	chr1H	HORVU.MOREX.r3.1HG0070230	450099863	450113526
GWHASIY00000001	ScWN1R01G413100	773875804	773879867	chr1H	HORVU.MOREX.r3.1HG0070220	450055085	450057713
GWHASIY00000001	ScWN1R01G413300	774106951	774121829	chr1H	HORVU.MOREX.r3.1HG0070210	450048298	450053863
GWHASIY00000001	ScWN1R01G413400	774270830	774272328	chr1H	HORVU.MOREX.r3.1HG0070200	449964907	449965404
GWHASIY00000001	ScWN1R01G413600	774463376	774464451	chr1H	HORVU.MOREX.r3.1HG0070160	449935084	449935797
GWHASIY00000001	ScWN1R01G413800	774472899	774476067	chr1H	HORVU.MOREX.r3.1HG0070130	449924059	449926257
GWHASIY00000001	ScWN1R01G414000	775011450	775014999	chr1H	HORVU.MOREX.r3.1HG0070120	449731560	449735237
GWHASIY00000001	ScWN1R01G414100	775023669	775028902	chr1H	HORVU.MOREX.r3.1HG0070110	449704189	449709276
GWHASIY00000001	ScWN1R01G414200	775034247	775036151	chr1H	HORVU.MOREX.r3.1HG0070090	449694837	449696197
GWHASIY00000001	ScWN1R01G414300	775036881	775039928	chr1H	HORVU.MOREX.r3.1HG0070080	449684529	449690004
GWHASIY00000001	ScWN1R01G414400	775394168	775441496	chr1H	HORVU.MOREX.r3.1HG0070060	449500001	449504214
GWHASIY00000001	ScWN1R01G414500	775780433	775785126	chr1H	HORVU.MOREX.r3.1HG0070040	449303328	449307238
GWHASIY00000001	ScWN1R01G414600	775787392	775790537	chr1H	HORVU.MOREX.r3.1HG0070000	449236912	449238404
GWHASIY00000001	ScWN1R01G415500	776651157	776654474	chr1H	HORVU.MOREX.r3.1HG0069960	449215026	449218797
GWHASIY00000001	ScWN1R01G415600	776655743	776657950	chr1H	HORVU.MOREX.r3.1HG0069950	449211658	449214190
GWHASIY00000001	ScWN1R01G415700	776658243	776660576	chr1H	HORVU.MOREX.r3.1HG0069940	449209267	449211441
GWHASIY00000001	ScWN1R01G416300	777112967	777119631	chr1H	HORVU.MOREX.r3.1HG0069880	448922340	448928536
GWHASIY00000001	ScWN1R01G416700	778031679	778033728	chr1H	HORVU.MOREX.r3.1HG0069830	448817607	448820109
GWHASIY00000001	ScWN1R01G416800	778035534	778039680	chr1H	HORVU.MOREX.r3.1HG0069820	448811751	448816808
GWHASIY00000001	ScWN1R01G417000	778415245	778421464	chr1H	HORVU.MOREX.r3.1HG0069800	448763752	448767889
GWHASIY00000001	ScWN1R01G417100	778429408	778434005	chr1H	HORVU.MOREX.r3.1HG0069780	448755366	448759492
GWHASIY00000001	ScWN1R01G417200	778565273	778566638	chr1H	HORVU.MOREX.r3.1HG0069770	448751468	448752509
GWHASIY00000001	ScWN1R01G417300	778755887	778756345	chr1H	HORVU.MOREX.r3.1HG0069750	448683351	448685648
GWHASIY00000001	ScWN1R01G417500	778814333	778817960	chr1H	HORVU.MOREX.r3.1HG0069740	448677220	448680533
GWHASIY00000001	ScWN1R01G417600	779023354	779024833	chr1H	HORVU.MOREX.r3.1HG0069720	448456244	448457724
GWHASIY00000001	ScWN1R01G417700	779080412	779082673	chr1H	HORVU.MOREX.r3.1HG0069690	448339373	448339648
GWHASIY00000001	ScWN1R01G418100	779227661	779241189	chr1H	HORVU.MOREX.r3.1HG0069670	448316636	448320718
GWHASIY00000001	ScWN1R01G418200	779586358	779587125	chr1H	HORVU.MOREX.r3.1HG0069660	448206345	448206809
GWHASIY00000001	ScWN1R01G418300	779849277	779851831	chr1H	HORVU.MOREX.r3.1HG0069650	448085945	448088418
GWHASIY00000001	ScWN1R01G418400	779870828	779874200	chr1H	HORVU.MOREX.r3.1HG0069630	448062773	448066165
GWHASIY00000001	ScWN1R01G419600	781227980	781229880	chr1H	HORVU.MOREX.r3.1HG0069580	447793472	447795461
GWHASIY00000001	ScWN1R01G419700	781230382	781233624	chr1H	HORVU.MOREX.r3.1HG0069570	447789531	447792962
GWHASIY00000001	ScWN1R01G420100	781705821	781713590	chr1H	HORVU.MOREX.r3.1HG0069510	447559281	447560293
GWHASIY00000001	ScWN1R01G420400	782494641	782497030	chr1H	HORVU.MOREX.r3.1HG0069460	447233728	447235739
GWHASIY00000001	ScWN1R01G420500	782562842	782567616	chr1H	HORVU.MOREX.r3.1HG0069420	447208059	447213534
GWHASIY00000001	ScWN1R01G420600	782568027	782573811	chr1H	HORVU.MOREX.r3.1HG0069410	447200000	447204271
GWHASIY00000001	ScWN1R01G420700	782795379	782801639	chr1H	HORVU.MOREX.r3.1HG0069390	447067437	447072149
GWHASIY00000001	ScWN1R01G420800	782802203	782802632	chr1H	HORVU.MOREX.r3.1HG0069380	447066483	447067230
GWHASIY00000001	ScWN1R01G421100	782897992	782899702	chr1H	HORVU.MOREX.r3.1HG0069340	447057255	447058889
GWHASIY00000001	ScWN1R01G421600	783733627	783735954	chr1H	HORVU.MOREX.r3.1HG0069290	446989479	446991512
GWHASIY00000001	ScWN1R01G422100	784605072	784613732	chr1H	HORVU.MOREX.r3.1HG0069170	446422289	446430057
GWHASIY00000001	ScWN1R01G423000	785464119	785466685	chr1H	HORVU.MOREX.r3.1HG0069040	445906199	445907318
GWHASIY00000001	ScWN1R01G423100	785606342	785616585	chr1H	HORVU.MOREX.r3.1HG0069030	445875138	445888609
GWHASIY00000001	ScWN1R01G423200	785631335	785637028	chr1H	HORVU.MOREX.r3.1HG0069010	445815785	445819217
GWHASIY00000001	ScWN1R01G423300	786173105	786175793	chr1H	HORVU.MOREX.r3.1HG0069000	445750774	445753436
GWHASIY00000001	ScWN1R01G423400	786182346	786186448	chr1H	HORVU.MOREX.r3.1HG0068970	445724455	445728498
GWHASIY00000001	ScWN1R01G423600	786196937	786197983	chr1H	HORVU.MOREX.r3.1HG0068950	445609273	445610590
GWHASIY00000001	ScWN1R01G424000	787344271	787346041	chr1H	HORVU.MOREX.r3.1HG0068890	445439554	445441503
GWHASIY00000001	ScWN1R01G424100	787347066	787350115	chr1H	HORVU.MOREX.r3.1HG0068880	445435901	445438667
GWHASIY00000001	ScWN1R01G424200	787353708	787379079	chr1H	HORVU.MOREX.r3.1HG0068870	445431054	445432636
GWHASIY00000001	ScWN1R01G424700	787536315	787537949	chr1H	HORVU.MOREX.r3.1HG0068860	445313173	445314618
GWHASIY00000001	ScWN1R01G424800	787711613	787719294	chr1H	HORVU.MOREX.r3.1HG0068840	445215679	445225662
GWHASIY00000001	ScWN1R01G424900	787737064	787738092	chr1H	HORVU.MOREX.r3.1HG0068810	445140697	445143404
GWHASIY00000001	ScWN1R01G425100	787769475	787774214	chr1H	HORVU.MOREX.r3.1HG0068790	445010903	445014630
GWHASIY00000001	ScWN1R01G425200	788085065	788096460	chr1H	HORVU.MOREX.r3.1HG0068770	444622628	444637839
GWHASIY00000001	ScWN1R01G425300	788098900	788100052	chr1H	HORVU.MOREX.r3.1HG0068750	444616441	444617019
GWHASIY00000001	ScWN1R01G425400	788630001	788631112	chr1H	HORVU.MOREX.r3.1HG0068710	444190634	444191332
GWHASIY00000001	ScWN1R01G425600	788875287	788880268	chr1H	HORVU.MOREX.r3.1HG0068660	443969588	443975215
GWHASIY00000001	ScWN1R01G425700	788896825	788897483	chr1H	HORVU.MOREX.r3.1HG0068450	443668194	443669305
GWHASIY00000001	ScWN1R01G426600	789438625	789451985	chr1H	HORVU.MOREX.r3.1HG0068420	443570943	443584984
GWHASIY00000001	ScWN1R01G426800	789740994	789746264	chr1H	HORVU.MOREX.r3.1HG0068410	443269148	443274101
GWHASIY00000001	ScWN1R01G426900	789775914	789778297	chr1H	HORVU.MOREX.r3.1HG0068390	443238519	443240858
GWHASIY00000001	ScWN1R01G427000	789778390	789783453	chr1H	HORVU.MOREX.r3.1HG0068380	443233442	443238397
GWHASIY00000001	ScWN1R01G427800	791096686	791097174	chr1H	HORVU.MOREX.r3.1HG0068160	441983552	441984076
GWHASIY00000001	ScWN1R01G429500	792557587	792559309	chr1H	HORVU.MOREX.r3.1HG0067930	441169065	441170534
GWHASIY00000001	ScWN1R01G429600	792559587	792563726	chr1H	HORVU.MOREX.r3.1HG0067920	441164483	441168772
GWHASIY00000001	ScWN1R01G444400	809511747	809522185	chr1H	HORVU.MOREX.r3.1HG0078510	481339544	481352500
GWHASIY00000001	ScWN1R01G444500	809523823	809525228	chr1H	HORVU.MOREX.r3.1HG0078500	481333655	481334470
GWHASIY00000001	ScWN1R01G444600	810286850	810294046	chr1H	HORVU.MOREX.r3.1HG0078450	481209973	481216531
GWHASIY00000001	ScWN1R01G444700	810409044	810413206	chr1H	HORVU.MOREX.r3.1HG0078420	481166001	481167251
GWHASIY00000001	ScWN1R01G445000	811111379	811113489	chr1H	HORVU.MOREX.r3.1HG0078400	481014813	481016848
GWHASIY00000001	ScWN1R01G445100	811135909	811141146	chr1H	HORVU.MOREX.r3.1HG0078370	480961241	480966388
GWHASIY00000001	ScWN1R01G445700	811478115	811483793	chr1H	HORVU.MOREX.r3.1HG0078350	480874279	480877729
GWHASIY00000001	ScWN1R01G445800	811576439	811576883	chr1H	HORVU.MOREX.r3.1HG0078340	480756567	480757001
GWHASIY00000001	ScWN1R01G445900	811696497	811698451	chr1H	HORVU.MOREX.r3.1HG0078320	480736640	480737897
GWHASIY00000001	ScWN1R01G446000	811702044	811704023	chr1H	HORVU.MOREX.r3.1HG0078270	480724819	480727340
GWHASIY00000001	ScWN1R01G446100	811705199	811716209	chr1H	HORVU.MOREX.r3.1HG0078260	480718848	480724196
GWHASIY00000001	ScWN1R01G446200	811725232	811727970	chr1H	HORVU.MOREX.r3.1HG0078230	480709815	480712255
GWHASIY00000001	ScWN1R01G446300	812026084	812035462	chr1H	HORVU.MOREX.r3.1HG0078200	480489096	480497437
GWHASIY00000001	ScWN1R01G447700	813523664	813538016	chr1H	HORVU.MOREX.r3.1HG0078120	480228797	480233698
GWHASIY00000001	ScWN1R01G447800	813544250	813546521	chr1H	HORVU.MOREX.r3.1HG0078100	480208123	480209774
GWHASIY00000001	ScWN1R01G447900	813614569	813617797	chr1H	HORVU.MOREX.r3.1HG0078020	480146169	480149573
GWHASIY00000001	ScWN1R01G448000	813669006	813675636	chr1H	HORVU.MOREX.r3.1HG0078010	480109006	480114825
GWHASIY00000001	ScWN1R01G448100	814051009	814055500	chr1H	HORVU.MOREX.r3.1HG0078000	480054896	480058769
GWHASIY00000001	ScWN1R01G448600	816234754	816239670	chr1H	HORVU.MOREX.r3.1HG0077950	479905312	479915684
GWHASIY00000001	ScWN1R01G448800	816463860	816468460	chr1H	HORVU.MOREX.r3.1HG0077870	479703258	479707079
GWHASIY00000001	ScWN1R01G449700	818035844	818038356	chr1H	HORVU.MOREX.r3.1HG0077840	479616076	479618391
GWHASIY00000001	ScWN1R01G449900	818507381	818510061	chr1H	HORVU.MOREX.r3.1HG0077830	479576955	479579301
GWHASIY00000001	ScWN1R01G450000	818783759	818787535	chr1H	HORVU.MOREX.r3.1HG0077790	479501918	479505184
GWHASIY00000001	ScWN1R01G450200	819165643	819170906	chr1H	HORVU.MOREX.r3.1HG0077770	479481464	479493245
GWHASIY00000001	ScWN1R01G450300	819172199	819176208	chr1H	HORVU.MOREX.r3.1HG0077730	479461831	479465763
GWHASIY00000001	ScWN1R01G450400	819240920	819244464	chr1H	HORVU.MOREX.r3.1HG0077720	479457239	479461181
GWHASIY00000001	ScWN1R01G450600	819248429	819251422	chr1H	HORVU.MOREX.r3.1HG0077710	479414499	479417111
GWHASIY00000001	ScWN1R01G450700	819396768	819398412	chr1H	HORVU.MOREX.r3.1HG0077700	479339892	479341891
GWHASIY00000001	ScWN1R01G450800	819400783	819404468	chr1H	HORVU.MOREX.r3.1HG0077680	479332581	479336933
GWHASIY00000001	ScWN1R01G451200	819927379	819932136	chr1H	HORVU.MOREX.r3.1HG0077640	479245077	479249860
GWHASIY00000001	ScWN1R01G452100	821742122	821743821	chr1H	HORVU.MOREX.r3.1HG0077550	478973437	478975261
GWHASIY00000001	ScWN1R01G452600	822731027	822733781	chr1H	HORVU.MOREX.r3.1HG0077480	478617566	478619215
GWHASIY00000001	ScWN1R01G452800	823055655	823063394	chr1H	HORVU.MOREX.r3.1HG0077440	478553253	478554555
GWHASIY00000001	ScWN1R01G452900	823355251	823359412	chr1H	HORVU.MOREX.r3.1HG0077430	478423184	478428999
GWHASIY00000001	ScWN1R01G453000	823359951	823364515	chr1H	HORVU.MOREX.r3.1HG0077420	478417842	478422905
GWHASIY00000001	ScWN1R01G453200	823370449	823374299	chr1H	HORVU.MOREX.r3.1HG0077410	478399323	478402561
GWHASIY00000001	ScWN1R01G454000	824438038	824438391	chr1H	HORVU.MOREX.r3.1HG0077390	478374236	478374808
GWHASIY00000001	ScWN1R01G454100	824460322	824465724	chr1H	HORVU.MOREX.r3.1HG0077360	478262071	478267402
GWHASIY00000001	ScWN1R01G454200	824470271	824473649	chr1H	HORVU.MOREX.r3.1HG0077340	478178118	478180867
GWHASIY00000001	ScWN1R01G454300	824474268	824476115	chr1H	HORVU.MOREX.r3.1HG0077330	478159877	478160768
GWHASIY00000001	ScWN1R01G454700	825334926	825336196	chr1H	HORVU.MOREX.r3.1HG0077310	478030251	478031318
GWHASIY00000001	ScWN1R01G454900	825653858	825659448	chr1H	HORVU.MOREX.r3.1HG0077280	477895689	477901545
GWHASIY00000001	ScWN1R01G455000	825660432	825664878	chr1H	HORVU.MOREX.r3.1HG0077270	477888540	477895223
GWHASIY00000001	ScWN1R01G455100	825713117	825715075	chr1H	HORVU.MOREX.r3.1HG0077260	477787592	477788349
GWHASIY00000001	ScWN1R01G455400	825885014	825888648	chr1H	HORVU.MOREX.r3.1HG0077250	477769408	477770485
GWHASIY00000001	ScWN1R01G455500	825886474	825887901	chr1H	HORVU.MOREX.r3.1HG0077240	477767568	477768985
GWHASIY00000001	ScWN1R01G455700	826034493	826041866	chr1H	HORVU.MOREX.r3.1HG0077220	477662221	477670871
GWHASIY00000001	ScWN1R01G455800	826329357	826330634	chr1H	HORVU.MOREX.r3.1HG0077210	477494285	477494743
GWHASIY00000001	ScWN1R01G455900	826668438	826669597	chr1H	HORVU.MOREX.r3.1HG0077200	477451211	477451765
GWHASIY00000001	ScWN1R01G456000	826670009	826676478	chr1H	HORVU.MOREX.r3.1HG0077190	477443040	477450255
GWHASIY00000001	ScWN1R01G456400	827171454	827173114	chr1H	HORVU.MOREX.r3.1HG0077180	477347351	477348967
GWHASIY00000001	ScWN1R01G456500	827173240	827178562	chr1H	HORVU.MOREX.r3.1HG0077170	477342120	477347395
GWHASIY00000001	ScWN1R01G456700	827453926	827458277	chr1H	HORVU.MOREX.r3.1HG0077130	476969137	476971850
GWHASIY00000001	ScWN1R01G456800	827509145	827510812	chr1H	HORVU.MOREX.r3.1HG0077120	476964061	476965141
GWHASIY00000001	ScWN1R01G456900	827668772	827673933	chr1H	HORVU.MOREX.r3.1HG0077090	476944256	476949405
GWHASIY00000001	ScWN1R01G457200	827879316	827882404	chr1H	HORVU.MOREX.r3.1HG0077030	476905044	476908398
GWHASIY00000001	ScWN1R01G457900	828471507	828489486	chr1H	HORVU.MOREX.r3.1HG0077000	476858731	476864492
GWHASIY00000001	ScWN1R01G458100	828538673	828545186	chr1H	HORVU.MOREX.r3.1HG0076980	476816972	476823460
GWHASIY00000001	ScWN1R01G458300	828616214	828618507	chr1H	HORVU.MOREX.r3.1HG0076940	476743110	476745616
GWHASIY00000001	ScWN1R01G458700	828959367	828961844	chr1H	HORVU.MOREX.r3.1HG0076900	476658150	476660409
GWHASIY00000001	ScWN1R01G458800	829054016	829055596	chr1H	HORVU.MOREX.r3.1HG0076850	476492907	476493752
GWHASIY00000001	ScWN1R01G459100	829389465	829393461	chr1H	HORVU.MOREX.r3.1HG0076820	476397199	476399635
GWHASIY00000001	ScWN1R01G459200	829509960	829512311	chr1H	HORVU.MOREX.r3.1HG0076810	476358398	476360392
GWHASIY00000001	ScWN1R01G459400	829587110	829591128	chr1H	HORVU.MOREX.r3.1HG0076790	476272407	476274498
GWHASIY00000001	ScWN1R01G459600	829819582	829822420	chr1H	HORVU.MOREX.r3.1HG0076770	476257977	476261035
GWHASIY00000001	ScWN1R01G460000	830015574	830016982	chr1H	HORVU.MOREX.r3.1HG0076690	475902212	475903296
GWHASIY00000001	ScWN1R01G460200	830164836	830168802	chr1H	HORVU.MOREX.r3.1HG0076640	475640587	475645259
GWHASIY00000001	ScWN1R01G460300	830168551	830172718	chr1H	HORVU.MOREX.r3.1HG0076630	475636962	475640506
GWHASIY00000001	ScWN1R01G460400	830211298	830213647	chr1H	HORVU.MOREX.r3.1HG0076620	475595374	475596865
GWHASIY00000001	ScWN1R01G387300	742299079	742305674	chr1H	HORVU.MOREX.r3.1HG0073510	463025676	463032009
GWHASIY00000001	ScWN1R01G387400	742308758	742311355	chr1H	HORVU.MOREX.r3.1HG0073500	462892132	462894501
GWHASIY00000001	ScWN1R01G387500	742439552	742447538	chr1H	HORVU.MOREX.r3.1HG0073480	462813634	462823131
GWHASIY00000001	ScWN1R01G387600	742452658	742457174	chr1H	HORVU.MOREX.r3.1HG0073460	462654719	462660822
GWHASIY00000001	ScWN1R01G387700	742550829	742554564	chr1H	HORVU.MOREX.r3.1HG0073440	462501684	462505341
GWHASIY00000001	ScWN1R01G387800	742590518	742597943	chr1H	HORVU.MOREX.r3.1HG0073430	462421208	462433234
GWHASIY00000001	ScWN1R01G387900	742617102	742619370	chr1H	HORVU.MOREX.r3.1HG0073420	462264866	462266726
GWHASIY00000001	ScWN1R01G388400	744223577	744232582	chr1H	HORVU.MOREX.r3.1HG0073270	461681569	461689314
GWHASIY00000001	ScWN1R01G388600	744583236	744584216	chr1H	HORVU.MOREX.r3.1HG0073260	461585385	461586140
GWHASIY00000001	ScWN1R01G389100	745762189	745765446	chr1H	HORVU.MOREX.r3.1HG0073250	461579175	461582240
GWHASIY00000001	ScWN1R01G389300	745803564	745806723	chr1H	HORVU.MOREX.r3.1HG0073200	461485297	461488320
GWHASIY00000001	ScWN1R01G389400	745808795	745809413	chr1H	HORVU.MOREX.r3.1HG0073190	461481447	461483328
GWHASIY00000001	ScWN1R01G390100	746186724	746188540	chr1H	HORVU.MOREX.r3.1HG0073180	461469628	461471197
GWHASIY00000001	ScWN1R01G391900	747885191	747893253	chr1H	HORVU.MOREX.r3.1HG0073060	460561384	460569108
GWHASIY00000001	ScWN1R01G392200	748092812	748095326	chr1H	HORVU.MOREX.r3.1HG0073010	460454566	460456883
GWHASIY00000001	ScWN1R01G392400	748643837	748646361	chr1H	HORVU.MOREX.r3.1HG0072930	460307885	460310545
GWHASIY00000001	ScWN1R01G392500	748646505	748649816	chr1H	HORVU.MOREX.r3.1HG0072910	460236526	460241318
GWHASIY00000001	ScWN1R01G392800	748831292	748835424	chr1H	HORVU.MOREX.r3.1HG0072890	460230585	460234494
GWHASIY00000001	ScWN1R01G392900	749034134	749042376	chr1H	HORVU.MOREX.r3.1HG0072880	460076944	460084401
GWHASIY00000001	ScWN1R01G393000	749331916	749340182	chr1H	HORVU.MOREX.r3.1HG0072870	459805013	459813520
GWHASIY00000001	ScWN1R01G393100	749341570	749343901	chr1H	HORVU.MOREX.r3.1HG0072860	459800547	459802625
GWHASIY00000001	ScWN1R01G393900	750359922	750364807	chr1H	HORVU.MOREX.r3.1HG0072840	459628885	459633395
GWHASIY00000001	ScWN1R01G394000	750368965	750375376	chr1H	HORVU.MOREX.r3.1HG0072820	459618706	459622980
GWHASIY00000001	ScWN1R01G394400	750831567	750833371	chr1H	HORVU.MOREX.r3.1HG0072760	459490059	459491688
GWHASIY00000001	ScWN1R01G394900	751321663	751329776	chr1H	HORVU.MOREX.r3.1HG0072710	459171573	459179547
GWHASIY00000001	ScWN1R01G395000	751424510	751425225	chr1H	HORVU.MOREX.r3.1HG0072700	459145847	459146575
GWHASIY00000001	ScWN1R01G395100	751433285	751438002	chr1H	HORVU.MOREX.r3.1HG0072680	459030390	459034894
GWHASIY00000001	ScWN1R01G395200	751521307	751524511	chr1H	HORVU.MOREX.r3.1HG0072670	459019245	459022304
GWHASIY00000001	ScWN1R01G395300	751810781	751812887	chr1H	HORVU.MOREX.r3.1HG0072650	458937474	458938617
GWHASIY00000001	ScWN1R01G395400	751813820	751817609	chr1H	HORVU.MOREX.r3.1HG0072600	458924560	458927163
GWHASIY00000001	ScWN1R01G395500	751910441	751913483	chr1H	HORVU.MOREX.r3.1HG0072580	458861953	458865431
GWHASIY00000001	ScWN1R01G395700	752387675	752394141	chr1H	HORVU.MOREX.r3.1HG0072570	458797251	458811570
GWHASIY00000001	ScWN1R01G396400	753321749	753322817	chr1H	HORVU.MOREX.r3.1HG0072510	458579146	458580794
GWHASIY00000001	ScWN1R01G396500	753435974	753438700	chr1H	HORVU.MOREX.r3.1HG0072440	458493926	458496620
GWHASIY00000001	ScWN1R01G396600	753438925	753444932	chr1H	HORVU.MOREX.r3.1HG0072430	458488099	458493564
GWHASIY00000001	ScWN1R01G396700	753445869	753452336	chr1H	HORVU.MOREX.r3.1HG0072410	458364651	458370660
GWHASIY00000001	ScWN1R01G396800	753700826	753706225	chr1H	HORVU.MOREX.r3.1HG0072370	458346533	458351379
GWHASIY00000001	ScWN1R01G396900	753706480	753709313	chr1H	HORVU.MOREX.r3.1HG0072340	458331906	458334893
GWHASIY00000001	ScWN1R01G397300	753914976	753916708	chr1H	HORVU.MOREX.r3.1HG0072330	458305691	458307417
GWHASIY00000001	ScWN1R01G397800	754557804	754558502	chr1H	HORVU.MOREX.r3.1HG0072290	458185220	458185780
GWHASIY00000001	ScWN1R01G398500	755101761	755104528	chr1H	HORVU.MOREX.r3.1HG0072180	457559652	457562196
GWHASIY00000001	ScWN1R01G399400	755966281	755967482	chr1H	HORVU.MOREX.r3.1HG0072170	457557579	457558993
GWHASIY00000001	ScWN1R01G399500	755988013	755995949	chr1H	HORVU.MOREX.r3.1HG0072160	457434270	457444431
GWHASIY00000001	ScWN1R01G399700	756252913	756253431	chr1H	HORVU.MOREX.r3.1HG0072150	457433574	457434083
GWHASIY00000001	ScWN1R01G399800	756427916	756430867	chr1H	HORVU.MOREX.r3.1HG0072140	457315188	457318055
GWHASIY00000001	ScWN1R01G400400	757171272	757173202	chr1H	HORVU.MOREX.r3.1HG0072090	457234855	457235635
GWHASIY00000001	ScWN1R01G400500	757175523	757176099	chr1H	HORVU.MOREX.r3.1HG0072060	457133181	457134028
GWHASIY00000001	ScWN1R01G400600	757489768	757490349	chr1H	HORVU.MOREX.r3.1HG0071970	457054838	457056142
GWHASIY00000001	ScWN1R01G400700	757735817	757742408	chr1H	HORVU.MOREX.r3.1HG0071960	456874593	456876251
GWHASIY00000001	ScWN1R01G400800	757775268	757778177	chr1H	HORVU.MOREX.r3.1HG0071940	456852982	456857000
GWHASIY00000001	ScWN1R01G401000	758196661	758201588	chr1H	HORVU.MOREX.r3.1HG0071920	456791471	456796423
GWHASIY00000001	ScWN1R01G338100	667915652	667921626	chr1H	HORVU.MOREX.r3.1HG0064700	425018222	425022475
GWHASIY00000001	ScWN1R01G338300	668027830	668029751	chr1H	HORVU.MOREX.r3.1HG0064610	424958326	424960465
GWHASIY00000001	ScWN1R01G338400	668260310	668267051	chr1H	HORVU.MOREX.r3.1HG0064580	424611140	424617533
GWHASIY00000001	ScWN1R01G338500	668289550	668322887	chr1H	HORVU.MOREX.r3.1HG0064570	424590456	424591178
GWHASIY00000001	ScWN1R01G339800	670582072	670595275	chr1H	HORVU.MOREX.r3.1HG0064500	424288236	424304474
GWHASIY00000001	ScWN1R01G340000	670850076	670856884	chr1H	HORVU.MOREX.r3.1HG0064490	424015847	424022125
GWHASIY00000001	ScWN1R01G340200	670866540	670869066	chr1H	HORVU.MOREX.r3.1HG0064480	424011549	424014236
GWHASIY00000001	ScWN1R01G340300	670969578	670977319	chr1H	HORVU.MOREX.r3.1HG0064460	423833932	423840941
GWHASIY00000001	ScWN1R01G340500	671312909	671315251	chr1H	HORVU.MOREX.r3.1HG0064410	423405776	423407996
GWHASIY00000001	ScWN1R01G340600	671419774	671423391	chr1H	HORVU.MOREX.r3.1HG0064400	423376697	423378474
GWHASIY00000001	ScWN1R01G340700	671422756	671425904	chr1H	HORVU.MOREX.r3.1HG0064390	423372925	423376734
GWHASIY00000001	ScWN1R01G340800	671554661	671560054	chr1H	HORVU.MOREX.r3.1HG0064340	423211196	423222912
GWHASIY00000001	ScWN1R01G340900	671560347	671564918	chr1H	HORVU.MOREX.r3.1HG0064320	423206841	423210519
GWHASIY00000001	ScWN1R01G341000	672035204	672040133	chr1H	HORVU.MOREX.r3.1HG0064310	423022921	423027808
GWHASIY00000001	ScWN1R01G341200	672124359	672129356	chr1H	HORVU.MOREX.r3.1HG0064290	422818548	422824603
GWHASIY00000001	ScWN1R01G342800	674066847	674076618	chr1H	HORVU.MOREX.r3.1HG0064160	422295632	422303448
GWHASIY00000001	ScWN1R01G343000	674699872	674704533	chr1H	HORVU.MOREX.r3.1HG0064100	421872756	421877453
GWHASIY00000001	ScWN1R01G343100	674707985	674709856	chr1H	HORVU.MOREX.r3.1HG0064080	421822577	421824832
GWHASIY00000001	ScWN1R01G343200	675016978	675028221	chr1H	HORVU.MOREX.r3.1HG0064070	421681200	421691897
GWHASIY00000001	ScWN1R01G343300	675257800	675260440	chr1H	HORVU.MOREX.r3.1HG0064050	421640795	421643221
GWHASIY00000001	ScWN1R01G343400	675428967	675432777	chr1H	HORVU.MOREX.r3.1HG0064040	421510911	421515458
GWHASIY00000001	ScWN1R01G343500	675814760	675817213	chr1H	HORVU.MOREX.r3.1HG0064030	421351369	421354474
GWHASIY00000001	ScWN1R01G343600	675819644	675824028	chr1H	HORVU.MOREX.r3.1HG0064020	421344970	421349101
GWHASIY00000001	ScWN1R01G343700	675990106	675996756	chr1H	HORVU.MOREX.r3.1HG0064010	421330550	421340888
GWHASIY00000001	ScWN1R01G344000	676203957	676214276	chr1H	HORVU.MOREX.r3.1HG0064000	421020030	421032005
GWHASIY00000001	ScWN1R01G344100	676344228	676345471	chr1H	HORVU.MOREX.r3.1HG0063980	420988119	420989305
GWHASIY00000001	ScWN1R01G344200	676373619	676377790	chr1H	HORVU.MOREX.r3.1HG0063930	420845189	420849098
GWHASIY00000001	ScWN1R01G344300	676417750	676421569	chr1H	HORVU.MOREX.r3.1HG0063890	420544670	420545986
GWHASIY00000001	ScWN1R01G344500	677057214	677061335	chr1H	HORVU.MOREX.r3.1HG0063750	419826634	419832226
GWHASIY00000001	ScWN1R01G344600	677091536	677094451	chr1H	HORVU.MOREX.r3.1HG0063720	419472785	419475602
GWHASIY00000001	ScWN1R01G345000	677288261	677289277	chr1H	HORVU.MOREX.r3.1HG0063630	419354307	419355688
GWHASIY00000001	ScWN1R01G345200	677538228	677539301	chr1H	HORVU.MOREX.r3.1HG0063590	419088333	419089528
GWHASIY00000001	ScWN1R01G345300	677539660	677541316	chr1H	HORVU.MOREX.r3.1HG0063570	419037571	419039139
GWHASIY00000001	ScWN1R01G345500	677996690	677998533	chr1H	HORVU.MOREX.r3.1HG0063560	419015084	419016856
GWHASIY00000001	ScWN1R01G345700	678359426	678366198	chr1H	HORVU.MOREX.r3.1HG0063550	418931516	418938793
GWHASIY00000001	ScWN1R01G345800	678365607	678368535	chr1H	HORVU.MOREX.r3.1HG0063540	418928787	418931529
GWHASIY00000001	ScWN1R01G345900	678368060	678372597	chr1H	HORVU.MOREX.r3.1HG0063530	418924594	418928629
GWHASIY00000001	ScWN1R01G346000	678432871	678438491	chr1H	HORVU.MOREX.r3.1HG0063520	418919342	418923346
GWHASIY00000001	ScWN1R01G346100	678436438	678438504	chr1H	HORVU.MOREX.r3.1HG0063450	418907565	418908856
GWHASIY00000001	ScWN1R01G346200	678536330	678544767	chr1H	HORVU.MOREX.r3.1HG0063430	418768921	418776882
GWHASIY00000001	ScWN1R01G346400	678752697	678756794	chr1H	HORVU.MOREX.r3.1HG0063400	418396036	418399540
GWHASIY00000001	ScWN1R01G346500	678759716	678762859	chr1H	HORVU.MOREX.r3.1HG0063360	418191924	418194960
GWHASIY00000001	ScWN1R01G346600	678764576	678776180	chr1H	HORVU.MOREX.r3.1HG0063350	418003431	418014970
GWHASIY00000001	ScWN1R01G347500	679475287	679479847	chr1H	HORVU.MOREX.r3.1HG0063340	417896009	417899514
GWHASIY00000001	ScWN1R01G347600	679536976	679539161	chr1H	HORVU.MOREX.r3.1HG0063330	417809228	417810778
GWHASIY00000001	ScWN1R01G543100	910608526	910610975	chr1H	HORVU.MOREX.r3.1HG0090910	506058071	506060331
GWHASIY00000001	ScWN1R01G543300	910721444	910722672	chr1H	HORVU.MOREX.r3.1HG0090860	505970218	505971440
GWHASIY00000001	ScWN1R01G543800	911036676	911038091	chr1H	HORVU.MOREX.r3.1HG0090850	505948088	505949447
GWHASIY00000001	ScWN1R01G544000	911279459	911283034	chr1H	HORVU.MOREX.r3.1HG0090830	505868286	505872093
GWHASIY00000001	ScWN1R01G544100	911280976	911287049	chr1H	HORVU.MOREX.r3.1HG0090820	505864201	505868110
GWHASIY00000001	ScWN1R01G544300	911334478	911338122	chr1H	HORVU.MOREX.r3.1HG0090780	505778031	505781621
GWHASIY00000001	ScWN1R01G544400	911378025	911378255	chr1H	HORVU.MOREX.r3.1HG0090770	505765506	505765748
GWHASIY00000001	ScWN1R01G544500	911380187	911381764	chr1H	HORVU.MOREX.r3.1HG0090760	505760174	505762699
GWHASIY00000001	ScWN1R01G544600	911551470	911557870	chr1H	HORVU.MOREX.r3.1HG0090740	505554250	505560429
GWHASIY00000001	ScWN1R01G544700	911759215	911762475	chr1H	HORVU.MOREX.r3.1HG0090710	505322018	505324842
GWHASIY00000001	ScWN1R01G544800	911763332	911765380	chr1H	HORVU.MOREX.r3.1HG0090700	505317993	505320041
GWHASIY00000001	ScWN1R01G545100	911810930	911813671	chr1H	HORVU.MOREX.r3.1HG0090670	505296663	505298216
GWHASIY00000001	ScWN1R01G545200	911959409	911961218	chr1H	HORVU.MOREX.r3.1HG0090590	505117905	505119299
GWHASIY00000001	ScWN1R01G545300	912030542	912031078	chr1H	HORVU.MOREX.r3.1HG0090540	505085170	505085668
GWHASIY00000001	ScWN1R01G545400	912133921	912136964	chr1H	HORVU.MOREX.r3.1HG0090510	505044700	505048018
GWHASIY00000001	ScWN1R01G545500	912136170	912136901	chr1H	HORVU.MOREX.r3.1HG0090460	504967583	504968371
GWHASIY00000001	ScWN1R01G546000	912195050	912196582	chr1H	HORVU.MOREX.r3.1HG0090410	504903798	504905766
GWHASIY00000001	ScWN1R01G548200	913494840	913500813	chr1H	HORVU.MOREX.r3.1HG0090370	504825042	504832072
GWHASIY00000001	ScWN1R01G548400	913738718	913739579	chr1H	HORVU.MOREX.r3.1HG0090340	504809603	504810556
GWHASIY00000001	ScWN1R01G548600	913971215	913974192	chr1H	HORVU.MOREX.r3.1HG0090330	504736545	504739929
GWHASIY00000001	ScWN1R01G548700	913978930	913984111	chr1H	HORVU.MOREX.r3.1HG0090320	504717088	504720461
GWHASIY00000001	ScWN1R01G548800	914007914	914009850	chr1H	HORVU.MOREX.r3.1HG0090310	504706594	504708311
GWHASIY00000001	ScWN1R01G548900	914009871	914022315	chr1H	HORVU.MOREX.r3.1HG0090300	504695034	504706270
GWHASIY00000001	ScWN1R01G549100	914174556	914180566	chr1H	HORVU.MOREX.r3.1HG0090170	504625819	504627672
GWHASIY00000001	ScWN1R01G549600	914385550	914386499	chr1H	HORVU.MOREX.r3.1HG0090090	504518505	504518990
GWHASIY00000001	ScWN1R01G549700	914457493	914458345	chr1H	HORVU.MOREX.r3.1HG0090040	504430949	504431909
GWHASIY00000001	ScWN1R01G549800	914632829	914633362	chr1H	HORVU.MOREX.r3.1HG0090030	504427937	504428739
GWHASIY00000001	ScWN1R01G549900	914633964	914634314	chr1H	HORVU.MOREX.r3.1HG0090020	504427003	504427350
GWHASIY00000001	ScWN1R01G550000	914727875	914729540	chr1H	HORVU.MOREX.r3.1HG0090010	504420893	504422150
GWHASIY00000001	ScWN1R01G551000	915683825	915688889	chr1H	HORVU.MOREX.r3.1HG0089950	504239389	504243642
GWHASIY00000001	ScWN1R01G551100	915697707	915699645	chr1H	HORVU.MOREX.r3.1HG0089750	503646669	503647755
GWHASIY00000001	ScWN1R01G474200	842948122	842951751	chr1H	HORVU.MOREX.r3.1HG0080630	486484602	486487812
GWHASIY00000001	ScWN1R01G474300	842953557	842956990	chr1H	HORVU.MOREX.r3.1HG0080620	486476592	486482769
GWHASIY00000001	ScWN1R01G474400	842957827	842961977	chr1H	HORVU.MOREX.r3.1HG0080610	486471505	486478158
GWHASIY00000001	ScWN1R01G474500	842962293	842962925	chr1H	HORVU.MOREX.r3.1HG0080600	486470209	486471365
GWHASIY00000001	ScWN1R01G474600	842963561	842969086	chr1H	HORVU.MOREX.r3.1HG0080590	486464561	486469784
GWHASIY00000001	ScWN1R01G474700	843256626	843263331	chr1H	HORVU.MOREX.r3.1HG0080560	486423336	486429784
GWHASIY00000001	ScWN1R01G475100	843868713	843875390	chr1H	HORVU.MOREX.r3.1HG0080510	486297264	486304024
GWHASIY00000001	ScWN1R01G475200	843965096	843969005	chr1H	HORVU.MOREX.r3.1HG0080420	486237004	486238654
GWHASIY00000001	ScWN1R01G475300	844504554	844506362	chr1H	HORVU.MOREX.r3.1HG0080330	485898657	485900744
GWHASIY00000001	ScWN1R01G475400	844632015	844634823	chr1H	HORVU.MOREX.r3.1HG0080320	485890198	485892989
GWHASIY00000001	ScWN1R01G475600	845295200	845296809	chr1H	HORVU.MOREX.r3.1HG0080310	485885015	485887041
GWHASIY00000001	ScWN1R01G476300	845822222	845828856	chr1H	HORVU.MOREX.r3.1HG0080260	485791738	485799971
GWHASIY00000001	ScWN1R01G476500	845944306	845946472	chr1H	HORVU.MOREX.r3.1HG0080250	485714714	485716646
GWHASIY00000001	ScWN1R01G477000	846305231	846306503	chr1H	HORVU.MOREX.r3.1HG0080180	485543861	485544863
GWHASIY00000001	ScWN1R01G477100	846374091	846377434	chr1H	HORVU.MOREX.r3.1HG0080170	485530566	485533777
GWHASIY00000001	ScWN1R01G477300	847053490	847056927	chr1H	HORVU.MOREX.r3.1HG0080160	485527098	485529957
GWHASIY00000001	ScWN1R01G477400	847058282	847063783	chr1H	HORVU.MOREX.r3.1HG0080140	485520731	485525290
GWHASIY00000001	ScWN1R01G477700	847558689	847562832	chr1H	HORVU.MOREX.r3.1HG0079990	485239285	485243311
GWHASIY00000001	ScWN1R01G478100	847818421	847822574	chr1H	HORVU.MOREX.r3.1HG0079970	485212948	485216684
GWHASIY00000001	ScWN1R01G478200	847824316	847829720	chr1H	HORVU.MOREX.r3.1HG0079950	485161572	485167583
GWHASIY00000001	ScWN1R01G478300	847830432	847840707	chr1H	HORVU.MOREX.r3.1HG0079940	485160341	485160670
GWHASIY00000001	ScWN1R01G478500	848191178	848194984	chr1H	HORVU.MOREX.r3.1HG0079920	485149464	485153413
GWHASIY00000001	ScWN1R01G478600	848286460	848292943	chr1H	HORVU.MOREX.r3.1HG0079910	485135990	485141693
GWHASIY00000001	ScWN1R01G478900	848341322	848342149	chr1H	HORVU.MOREX.r3.1HG0079860	485104419	485105672
GWHASIY00000001	ScWN1R01G479000	848489424	848491044	chr1H	HORVU.MOREX.r3.1HG0079830	485069616	485070804
GWHASIY00000001	ScWN1R01G479100	848491439	848495640	chr1H	HORVU.MOREX.r3.1HG0079820	485064571	485068702
GWHASIY00000001	ScWN1R01G479200	848552227	848559736	chr1H	HORVU.MOREX.r3.1HG0079810	485009896	485019246
GWHASIY00000001	ScWN1R01G479300	848559930	848563985	chr1H	HORVU.MOREX.r3.1HG0079800	485005587	485009450
GWHASIY00000001	ScWN1R01G479400	849302481	849304539	chr1H	HORVU.MOREX.r3.1HG0079700	484534221	484536116
GWHASIY00000001	ScWN1R01G479900	849756700	849760246	chr1H	HORVU.MOREX.r3.1HG0079660	484402466	484406597
GWHASIY00000001	ScWN1R01G374600	722162466	722165349	chr1H	HORVU.MOREX.r3.1HG0075260	471792142	471795000
GWHASIY00000001	ScWN1R01G374800	722316336	722321661	chr1H	HORVU.MOREX.r3.1HG0075220	471726261	471729598
GWHASIY00000001	ScWN1R01G375200	722697646	722701256	chr1H	HORVU.MOREX.r3.1HG0075150	471436592	471438269
GWHASIY00000001	ScWN1R01G375300	723092357	723093666	chr1H	HORVU.MOREX.r3.1HG0075080	471019105	471020040
GWHASIY00000001	ScWN1R01G375400	723097817	723099996	chr1H	HORVU.MOREX.r3.1HG0075070	471013414	471016008
GWHASIY00000001	ScWN1R01G375500	723101237	723104302	chr1H	HORVU.MOREX.r3.1HG0075040	470999424	471001900
GWHASIY00000001	ScWN1R01G375900	723530013	723536390	chr1H	HORVU.MOREX.r3.1HG0074980	470827439	470833489
GWHASIY00000001	ScWN1R01G376000	723574852	723575899	chr1H	HORVU.MOREX.r3.1HG0074970	470696030	470697021
GWHASIY00000001	ScWN1R01G376100	723708907	723709960	chr1H	HORVU.MOREX.r3.1HG0074960	470682076	470682822
GWHASIY00000001	ScWN1R01G376200	724015141	724016308	chr1H	HORVU.MOREX.r3.1HG0074950	470498700	470499390
GWHASIY00000001	ScWN1R01G376300	724493872	724494712	chr1H	HORVU.MOREX.r3.1HG0074910	470256382	470257273
GWHASIY00000001	ScWN1R01G376400	724959325	724964817	chr1H	HORVU.MOREX.r3.1HG0074810	469511718	469517093
GWHASIY00000001	ScWN1R01G376500	725840847	725844627	chr1H	HORVU.MOREX.r3.1HG0074760	469338847	469341779
GWHASIY00000001	ScWN1R01G376600	725871324	725872237	chr1H	HORVU.MOREX.r3.1HG0074750	469334003	469335532
GWHASIY00000001	ScWN1R01G376700	725873619	725876979	chr1H	HORVU.MOREX.r3.1HG0074740	469329617	469333404
GWHASIY00000001	ScWN1R01G376800	725877390	725881349	chr1H	HORVU.MOREX.r3.1HG0074730	469325584	469329351
GWHASIY00000001	ScWN1R01G376900	726043429	726049351	chr1H	HORVU.MOREX.r3.1HG0074720	469203751	469209017
GWHASIY00000001	ScWN1R01G377000	726112204	726113837	chr1H	HORVU.MOREX.r3.1HG0074710	469006527	469008605
GWHASIY00000001	ScWN1R01G377600	727170977	727174419	chr1H	HORVU.MOREX.r3.1HG0074620	468925882	468935062
GWHASIY00000001	ScWN1R01G377700	727708272	727710677	chr1H	HORVU.MOREX.r3.1HG0074600	468725042	468727132
GWHASIY00000001	ScWN1R01G379100	730342418	730345496	chr1H	HORVU.MOREX.r3.1HG0074480	468446265	468449200
GWHASIY00000001	ScWN1R01G379200	730434663	730441095	chr1H	HORVU.MOREX.r3.1HG0074430	468134130	468141444
GWHASIY00000001	ScWN1R01G379400	730519731	730523494	chr1H	HORVU.MOREX.r3.1HG0074420	468128132	468131597
GWHASIY00000001	ScWN1R01G379500	730572180	730574363	chr1H	HORVU.MOREX.r3.1HG0074400	468106853	468107681
GWHASIY00000001	ScWN1R01G379600	730909607	730914915	chr1H	HORVU.MOREX.r3.1HG0074390	468096331	468101845
GWHASIY00000001	ScWN1R01G380700	731849875	731851950	chr1H	HORVU.MOREX.r3.1HG0074280	467441108	467442925
GWHASIY00000001	ScWN1R01G380800	732130380	732133816	chr1H	HORVU.MOREX.r3.1HG0074260	467024552	467028134
GWHASIY00000001	ScWN1R01G380900	732219665	732223627	chr1H	HORVU.MOREX.r3.1HG0074250	466899119	466902772
GWHASIY00000001	ScWN1R01G381300	732635658	732638018	chr1H	HORVU.MOREX.r3.1HG0074230	466722865	466724948
GWHASIY00000001	ScWN1R01G381400	732711129	732715033	chr1H	HORVU.MOREX.r3.1HG0074210	466702295	466705785
GWHASIY00000001	ScWN1R01G491400	862029876	862030255	chr1H	HORVU.MOREX.r3.1HG0083050	491468484	491468928
GWHASIY00000001	ScWN1R01G492800	862813126	862817593	chr1H	HORVU.MOREX.r3.1HG0082920	491097468	491099157
GWHASIY00000001	ScWN1R01G493300	863390289	863391635	chr1H	HORVU.MOREX.r3.1HG0082910	491095991	491096695
GWHASIY00000001	ScWN1R01G494300	863898957	863911083	chr1H	HORVU.MOREX.r3.1HG0082860	491031853	491042986
GWHASIY00000001	ScWN1R01G494400	864130588	864131385	chr1H	HORVU.MOREX.r3.1HG0082810	490901699	490902820
GWHASIY00000001	ScWN1R01G494500	864466842	864468376	chr1H	HORVU.MOREX.r3.1HG0082790	490816117	490817467
GWHASIY00000001	ScWN1R01G494600	864471961	864475539	chr1H	HORVU.MOREX.r3.1HG0082780	490811801	490814814
GWHASIY00000001	ScWN1R01G494800	864580611	864583113	chr1H	HORVU.MOREX.r3.1HG0082770	490808499	490811061
GWHASIY00000001	ScWN1R01G494900	864699906	864703463	chr1H	HORVU.MOREX.r3.1HG0082760	490790178	490791937
GWHASIY00000001	ScWN1R01G495000	864973998	865023048	chr1H	HORVU.MOREX.r3.1HG0082750	490775302	490775928
GWHASIY00000001	ScWN1R01G495100	865023220	865024404	chr1H	HORVU.MOREX.r3.1HG0082740	490769489	490770536
GWHASIY00000001	ScWN1R01G495900	865584113	865586008	chr1H	HORVU.MOREX.r3.1HG0082620	490618286	490620207
GWHASIY00000001	ScWN1R01G496300	865976402	865985554	chr1H	HORVU.MOREX.r3.1HG0082530	490498417	490506603
GWHASIY00000001	ScWN1R01G496500	866070382	866080214	chr1H	HORVU.MOREX.r3.1HG0082500	490443236	490449186
GWHASIY00000001	ScWN1R01G496600	866080489	866081692	chr1H	HORVU.MOREX.r3.1HG0082450	490414881	490415870
GWHASIY00000001	ScWN1R01G496700	866106770	866148741	chr1H	HORVU.MOREX.r3.1HG0082440	490400981	490406605
GWHASIY00000001	ScWN1R01G497000	866304778	866307262	chr1H	HORVU.MOREX.r3.1HG0082430	490398369	490400503
GWHASIY00000001	ScWN1R01G497100	866311156	866316147	chr1H	HORVU.MOREX.r3.1HG0082410	490370357	490375133
GWHASIY00000001	ScWN1R01G497200	866318617	866319813	chr1H	HORVU.MOREX.r3.1HG0082380	490356265	490358869
GWHASIY00000001	ScWN1R01G497300	866335787	866339251	chr1H	HORVU.MOREX.r3.1HG0082370	490323159	490325444
GWHASIY00000001	ScWN1R01G497400	866553579	866558121	chr1H	HORVU.MOREX.r3.1HG0082310	490268872	490272583
GWHASIY00000001	ScWN1R01G497500	866577617	866579957	chr1H	HORVU.MOREX.r3.1HG0082300	490264193	490266662
GWHASIY00000001	ScWN1R01G497800	866874829	866875562	chr1H	HORVU.MOREX.r3.1HG0082250	490186503	490189028
GWHASIY00000001	ScWN1R01G498000	866971770	866974903	chr1H	HORVU.MOREX.r3.1HG0082240	490182869	490186073
GWHASIY00000001	ScWN1R01G498100	866975079	866978949	chr1H	HORVU.MOREX.r3.1HG0082230	490179516	490182593
GWHASIY00000001	ScWN1R01G498200	867014625	867020614	chr1H	HORVU.MOREX.r3.1HG0082180	490121004	490125313
GWHASIY00000001	ScWN1R01G498800	867896642	867919840	chr1H	HORVU.MOREX.r3.1HG0082120	489951013	489953801
GWHASIY00000001	ScWN1R01G498900	867941404	867943857	chr1H	HORVU.MOREX.r3.1HG0082110	489940719	489942959
GWHASIY00000001	ScWN1R01G499000	867948723	867949588	chr1H	HORVU.MOREX.r3.1HG0082090	489934182	489934758
GWHASIY00000001	ScWN1R01G499200	868119549	868126224	chr1H	HORVU.MOREX.r3.1HG0082060	489897919	489902072
GWHASIY00000001	ScWN1R01G460600	830480694	830481279	chr1H	HORVU.MOREX.r3.1HG0085830	496522773	496524708
GWHASIY00000001	ScWN1R01G460800	830537979	830539481	chr1H	HORVU.MOREX.r3.1HG0085740	496422518	496423528
GWHASIY00000001	ScWN1R01G460900	830565494	830570590	chr1H	HORVU.MOREX.r3.1HG0085710	496389769	496394496
GWHASIY00000001	ScWN1R01G461000	830575914	830582836	chr1H	HORVU.MOREX.r3.1HG0085700	496355249	496359096
GWHASIY00000001	ScWN1R01G461300	830709388	830710985	chr1H	HORVU.MOREX.r3.1HG0085690	496352238	496354443
GWHASIY00000001	ScWN1R01G461500	830861834	830868162	chr1H	HORVU.MOREX.r3.1HG0085680	496330230	496349180
GWHASIY00000001	ScWN1R01G461700	831271555	831273311	chr1H	HORVU.MOREX.r3.1HG0085600	496180571	496181773
GWHASIY00000001	ScWN1R01G463600	833680687	833688528	chr1H	HORVU.MOREX.r3.1HG0085580	496109282	496113836
GWHASIY00000001	ScWN1R01G464000	834254194	834260624	chr1H	HORVU.MOREX.r3.1HG0085530	495922857	495926730
GWHASIY00000001	ScWN1R01G464700	835075961	835076290	chr1H	HORVU.MOREX.r3.1HG0085500	495905083	495905475
GWHASIY00000001	ScWN1R01G464900	835162552	835169374	chr1H	HORVU.MOREX.r3.1HG0085490	495890826	495898192
GWHASIY00000001	ScWN1R01G465000	835170658	835172044	chr1H	HORVU.MOREX.r3.1HG0085460	495847265	495848359
GWHASIY00000001	ScWN1R01G465400	835670600	835676073	chr1H	HORVU.MOREX.r3.1HG0085440	495780695	495783144
GWHASIY00000001	ScWN1R01G465500	835731964	835737060	chr1H	HORVU.MOREX.r3.1HG0085420	495741036	495745600
GWHASIY00000001	ScWN1R01G465700	835794186	835795199	chr1H	HORVU.MOREX.r3.1HG0085350	495652329	495653375
GWHASIY00000001	ScWN1R01G465800	835816824	835818514	chr1H	HORVU.MOREX.r3.1HG0085270	495571728	495573664
GWHASIY00000001	ScWN1R01G466200	835849171	835849686	chr1H	HORVU.MOREX.r3.1HG0085200	495490297	495490800
GWHASIY00000001	ScWN1R01G466300	835870527	835871988	chr1H	HORVU.MOREX.r3.1HG0085160	495442735	495444115
GWHASIY00000001	ScWN1R01G466400	836029715	836031118	chr1H	HORVU.MOREX.r3.1HG0085150	495409615	495410752
GWHASIY00000001	ScWN1R01G466900	836732361	836735464	chr1H	HORVU.MOREX.r3.1HG0085140	495355314	495358364
GWHASIY00000001	ScWN1R01G467100	837033382	837039608	chr1H	HORVU.MOREX.r3.1HG0085120	495322785	495329045
GWHASIY00000001	ScWN1R01G467400	837237628	837239702	chr1H	HORVU.MOREX.r3.1HG0085100	495260940	495262587
GWHASIY00000001	ScWN1R01G468300	838434324	838437483	chr1H	HORVU.MOREX.r3.1HG0084990	495100636	495103178
GWHASIY00000001	ScWN1R01G468400	838512717	838513736	chr1H	HORVU.MOREX.r3.1HG0084980	495027246	495027856
GWHASIY00000001	ScWN1R01G468600	838631785	838633595	chr1H	HORVU.MOREX.r3.1HG0084920	494869939	494872474
GWHASIY00000001	ScWN1R01G468700	838634208	838636524	chr1H	HORVU.MOREX.r3.1HG0084910	494868296	494869614
GWHASIY00000001	ScWN1R01G468800	838638108	838642530	chr1H	HORVU.MOREX.r3.1HG0084900	494857338	494866155
GWHASIY00000001	ScWN1R01G469100	838668497	838674570	chr1H	HORVU.MOREX.r3.1HG0084890	494851659	494856092
GWHASIY00000001	ScWN1R01G469200	838742191	838744701	chr1H	HORVU.MOREX.r3.1HG0084870	494841650	494842968
GWHASIY00000001	ScWN1R01G470200	839579955	839581215	chr1H	HORVU.MOREX.r3.1HG0084690	494610951	494611925
GWHASIY00000001	ScWN1R01G317700	631567101	631569583	chr1H	HORVU.MOREX.r3.1HG0062140	411402569	411405297
GWHASIY00000001	ScWN1R01G317800	631568422	631574061	chr1H	HORVU.MOREX.r3.1HG0062130	411398335	411402539
GWHASIY00000001	ScWN1R01G318100	631736094	631738786	chr1H	HORVU.MOREX.r3.1HG0062110	411289592	411292886
GWHASIY00000001	ScWN1R01G318400	633269789	633273029	chr1H	HORVU.MOREX.r3.1HG0062070	411132872	411135887
GWHASIY00000001	ScWN1R01G318500	633273106	633281364	chr1H	HORVU.MOREX.r3.1HG0062050	411046403	411059891
GWHASIY00000001	ScWN1R01G318700	633706447	633707611	chr1H	HORVU.MOREX.r3.1HG0062030	410632960	410633724
GWHASIY00000001	ScWN1R01G318900	634079159	634088750	chr1H	HORVU.MOREX.r3.1HG0061920	409903505	409912627
GWHASIY00000001	ScWN1R01G319000	634262701	634265941	chr1H	HORVU.MOREX.r3.1HG0061880	409620236	409623544
GWHASIY00000001	ScWN1R01G319100	634606787	634610340	chr1H	HORVU.MOREX.r3.1HG0061870	409597595	409600443
GWHASIY00000001	ScWN1R01G319200	634611825	634615745	chr1H	HORVU.MOREX.r3.1HG0061850	409567529	409570762
GWHASIY00000001	ScWN1R01G319500	635032978	635033915	chr1H	HORVU.MOREX.r3.1HG0061770	409243732	409244544
GWHASIY00000001	ScWN1R01G319700	635579040	635583075	chr1H	HORVU.MOREX.r3.1HG0061740	409059015	409062780
GWHASIY00000001	ScWN1R01G320100	635938138	635945005	chr1H	HORVU.MOREX.r3.1HG0061700	408719585	408726407
GWHASIY00000001	ScWN1R01G322100	639781121	639785097	chr1H	HORVU.MOREX.r3.1HG0061490	407795108	407797859
GWHASIY00000001	ScWN1R01G322200	639785594	639786795	chr1H	HORVU.MOREX.r3.1HG0061480	407792181	407793288
GWHASIY00000001	ScWN1R01G322300	639787352	639792303	chr1H	HORVU.MOREX.r3.1HG0061470	407787128	407791959
GWHASIY00000001	ScWN1R01G322400	639978728	639983452	chr1H	HORVU.MOREX.r3.1HG0061460	407652976	407661609
GWHASIY00000001	ScWN1R01G322700	640740684	640743242	chr1H	HORVU.MOREX.r3.1HG0061420	407539491	407540434
GWHASIY00000001	ScWN1R01G323700	643659801	643663977	chr1H	HORVU.MOREX.r3.1HG0061230	406511177	406558069
GWHASIY00000001	ScWN1R01G324700	646069890	646075280	chr1H	HORVU.MOREX.r3.1HG0061140	405791705	405795102
GWHASIY00000001	ScWN1R01G325200	647113150	647133415	chr1H	HORVU.MOREX.r3.1HG0061100	405541348	405552374
GWHASIY00000001	ScWN1R01G325300	647296886	647298211	chr1H	HORVU.MOREX.r3.1HG0061080	405396630	405397635
GWHASIY00000001	ScWN1R01G325900	648317681	648318249	chr1H	HORVU.MOREX.r3.1HG0061070	405370128	405370691
GWHASIY00000001	ScWN1R01G334600	663785963	663789369	chr1H	HORVU.MOREX.r3.1HG0059000	393282696	393285633
GWHASIY00000001	ScWN1R01G334800	663800796	663809289	chr1H	HORVU.MOREX.r3.1HG0058990	393188989	393196036
GWHASIY00000001	ScWN1R01G334900	663812213	663814712	chr1H	HORVU.MOREX.r3.1HG0058980	393085819	393088195
GWHASIY00000001	ScWN1R01G335000	663815278	663823985	chr1H	HORVU.MOREX.r3.1HG0058970	393076166	393085000
GWHASIY00000001	ScWN1R01G335200	664157198	664161251	chr1H	HORVU.MOREX.r3.1HG0058940	392658404	392662455
GWHASIY00000001	ScWN1R01G335300	664236265	664236882	chr1H	HORVU.MOREX.r3.1HG0058930	392594290	392595186
GWHASIY00000001	ScWN1R01G335400	664586974	664592965	chr1H	HORVU.MOREX.r3.1HG0058910	392242159	392248842
GWHASIY00000001	ScWN1R01G335500	664653158	664655496	chr1H	HORVU.MOREX.r3.1HG0058900	392151182	392152641
GWHASIY00000001	ScWN1R01G335900	664894918	664896129	chr1H	HORVU.MOREX.r3.1HG0058850	391618930	391619939
GWHASIY00000001	ScWN1R01G336200	665723312	665725207	chr1H	HORVU.MOREX.r3.1HG0058730	391051197	391053694
GWHASIY00000001	ScWN1R01G336300	665730516	665733726	chr1H	HORVU.MOREX.r3.1HG0058720	391044036	391047883
GWHASIY00000001	ScWN1R01G336700	666408267	666415895	chr1H	HORVU.MOREX.r3.1HG0058680	391018406	391026291
GWHASIY00000001	ScWN1R01G337000	666702699	666710706	chr1H	HORVU.MOREX.r3.1HG0058610	390552451	390559790
GWHASIY00000001	ScWN1R01G337100	666748202	666748609	chr1H	HORVU.MOREX.r3.1HG0058570	390538116	390538529
GWHASIY00000001	ScWN1R01G337200	666752083	666758190	chr1H	HORVU.MOREX.r3.1HG0058550	390377682	390383267
GWHASIY00000001	ScWN1R01G337300	666758908	666760990	chr1H	HORVU.MOREX.r3.1HG0058530	390212176	390214318
GWHASIY00000001	ScWN1R01G337500	666913473	666917945	chr1H	HORVU.MOREX.r3.1HG0058510	390050272	390053374
GWHASIY00000001	ScWN1R01G337600	666918651	666926050	chr1H	HORVU.MOREX.r3.1HG0058500	390043297	390049960
GWHASIY00000001	ScWN1R01G337700	666962475	666967292	chr1H	HORVU.MOREX.r3.1HG0058470	389964186	389968896
GWHASIY00000001	ScWN1R01G337800	667442914	667446965	chr1H	HORVU.MOREX.r3.1HG0058450	389858877	389863723
GWHASIY00000001	ScWN1R01G337900	667447799	667450980	chr1H	HORVU.MOREX.r3.1HG0058440	389855267	389858697
GWHASIY00000001	ScWN1R01G358300	702328301	702330228	chr1H	HORVU.MOREX.r3.1HG0065600	429873624	429875522
GWHASIY00000001	ScWN1R01G359200	703802452	703807154	chr1H	HORVU.MOREX.r3.1HG0065520	429140728	429145562
GWHASIY00000001	ScWN1R01G359300	703901566	703906059	chr1H	HORVU.MOREX.r3.1HG0065500	429027618	429031539
GWHASIY00000001	ScWN1R01G359400	703914456	703917521	chr1H	HORVU.MOREX.r3.1HG0065490	428966313	428969922
GWHASIY00000001	ScWN1R01G359700	704806031	704809236	chr1H	HORVU.MOREX.r3.1HG0065440	428742445	428745794
GWHASIY00000001	ScWN1R01G359900	705375692	705378799	chr1H	HORVU.MOREX.r3.1HG0065410	428674428	428677176
GWHASIY00000001	ScWN1R01G360000	705381249	705382045	chr1H	HORVU.MOREX.r3.1HG0065400	428639982	428640533
GWHASIY00000001	ScWN1R01G360100	705397658	705404254	chr1H	HORVU.MOREX.r3.1HG0065370	428486999	428492657
GWHASIY00000001	ScWN1R01G360700	705955528	705957375	chr1H	HORVU.MOREX.r3.1HG0065360	428482795	428485399
GWHASIY00000001	ScWN1R01G360800	706021776	706032115	chr1H	HORVU.MOREX.r3.1HG0065340	428378719	428383633
GWHASIY00000001	ScWN1R01G361000	706103487	706106303	chr1H	HORVU.MOREX.r3.1HG0065220	427826953	427829989
GWHASIY00000001	ScWN1R01G361100	706400547	706402652	chr1H	HORVU.MOREX.r3.1HG0065130	427509599	427511636
GWHASIY00000001	ScWN1R01G361200	706446142	706451288	chr1H	HORVU.MOREX.r3.1HG0065120	427426225	427431337
GWHASIY00000001	ScWN1R01G361300	706528125	706530587	chr1H	HORVU.MOREX.r3.1HG0065110	427374759	427376983
GWHASIY00000001	ScWN1R01G361400	706534077	706540275	chr1H	HORVU.MOREX.r3.1HG0065100	427306765	427312861
GWHASIY00000001	ScWN1R01G361500	706965778	706976101	chr1H	HORVU.MOREX.r3.1HG0065090	427276806	427289117
GWHASIY00000001	ScWN1R01G361600	706976470	706979434	chr1H	HORVU.MOREX.r3.1HG0065080	427273371	427276528
GWHASIY00000001	ScWN1R01G361700	706980902	706982622	chr1H	HORVU.MOREX.r3.1HG0065060	427165183	427169503
GWHASIY00000001	ScWN1R01G010700	9870427	9871994	chr1H	HORVU.MOREX.r3.1HG0003300	6755469	6757255
GWHASIY00000001	ScWN1R01G010800	9886476	9894507	chr1H	HORVU.MOREX.r3.1HG0003290	6745005	6752823
GWHASIY00000001	ScWN1R01G013600	11563249	11565833	chr1H	HORVU.MOREX.r3.1HG0003270	6695881	6697565
GWHASIY00000001	ScWN1R01G015600	12615252	12640717	chr1H	HORVU.MOREX.r3.1HG0003110	5968162	5970519
GWHASIY00000001	ScWN1R01G016000	12722931	12728115	chr1H	HORVU.MOREX.r3.1HG0003060	5894693	5895685
GWHASIY00000001	ScWN1R01G016300	12828273	12828749	chr1H	HORVU.MOREX.r3.1HG0003050	5881373	5882692
GWHASIY00000001	ScWN1R01G016400	12874802	12879466	chr1H	HORVU.MOREX.r3.1HG0002890	5722869	5725586
GWHASIY00000001	ScWN1R01G019000	14216713	14223418	chr1H	HORVU.MOREX.r3.1HG0002660	5495137	5501701
GWHASIY00000001	ScWN1R01G020700	15821000	15823596	chr1H	HORVU.MOREX.r3.1HG0002560	5139979	5142736
GWHASIY00000001	ScWN1R01G021300	15997623	15998874	chr1H	HORVU.MOREX.r3.1HG0002530	5116093	5116655
GWHASIY00000001	ScWN1R01G021800	16203999	16205563	chr1H	HORVU.MOREX.r3.1HG0002500	5080842	5082410
GWHASIY00000001	ScWN1R01G022000	16227162	16227499	chr1H	HORVU.MOREX.r3.1HG0002470	5075230	5075986
GWHASIY00000001	ScWN1R01G022400	16413803	16415695	chr1H	HORVU.MOREX.r3.1HG0002410	5008978	5011488
GWHASIY00000001	ScWN1R01G022600	16490675	16492171	chr1H	HORVU.MOREX.r3.1HG0002380	4942091	4943625
GWHASIY00000001	ScWN1R01G022800	16530950	16531693	chr1H	HORVU.MOREX.r3.1HG0002350	4920810	4921547
GWHASIY00000001	ScWN1R01G022900	16532138	16537909	chr1H	HORVU.MOREX.r3.1HG0002340	4915134	4920356
GWHASIY00000001	ScWN1R01G023000	16538131	16542524	chr1H	HORVU.MOREX.r3.1HG0002330	4909938	4913639
GWHASIY00000001	ScWN1R01G023200	16642521	16644349	chr1H	HORVU.MOREX.r3.1HG0002260	4883526	4885095
GWHASIY00000001	ScWN1R01G023500	16662164	16664930	chr1H	HORVU.MOREX.r3.1HG0002080	4436045	4438890
GWHASIY00000001	ScWN1R01G518400	883845538	883846315	chr1H	HORVU.MOREX.r3.1HG0084390	494233561	494234452
GWHASIY00000001	ScWN1R01G519700	884685958	884686976	chr1H	HORVU.MOREX.r3.1HG0084320	494081270	494082775
GWHASIY00000001	ScWN1R01G520100	885001031	885002935	chr1H	HORVU.MOREX.r3.1HG0084300	494050057	494051955
GWHASIY00000001	ScWN1R01G520200	885010498	885021624	chr1H	HORVU.MOREX.r3.1HG0084240	494025758	494035244
GWHASIY00000001	ScWN1R01G520300	885027341	885027745	chr1H	HORVU.MOREX.r3.1HG0084150	493919937	493920323
GWHASIY00000001	ScWN1R01G520400	885150995	885161447	chr1H	HORVU.MOREX.r3.1HG0084110	493836276	493836497
GWHASIY00000001	ScWN1R01G520500	885301083	885306249	chr1H	HORVU.MOREX.r3.1HG0084090	493816856	493821461
GWHASIY00000001	ScWN1R01G520600	885307674	885311625	chr1H	HORVU.MOREX.r3.1HG0084060	493791938	493794313
GWHASIY00000001	ScWN1R01G520700	885317628	885322413	chr1H	HORVU.MOREX.r3.1HG0084050	493748141	493752676
GWHASIY00000001	ScWN1R01G520800	885374759	885375934	chr1H	HORVU.MOREX.r3.1HG0084020	493713161	493714339
GWHASIY00000001	ScWN1R01G521000	885508608	885509924	chr1H	HORVU.MOREX.r3.1HG0084010	493683744	493684969
GWHASIY00000001	ScWN1R01G522300	886973493	886976470	chr1H	HORVU.MOREX.r3.1HG0083930	493467188	493469400
GWHASIY00000001	ScWN1R01G522400	887343249	887344650	chr1H	HORVU.MOREX.r3.1HG0083880	493433718	493434547
GWHASIY00000001	ScWN1R01G522500	887600880	887601876	chr1H	HORVU.MOREX.r3.1HG0083860	493416218	493417550
GWHASIY00000001	ScWN1R01G522900	887937652	887942813	chr1H	HORVU.MOREX.r3.1HG0083840	493321340	493325176
GWHASIY00000001	ScWN1R01G523000	887963258	887972323	chr1H	HORVU.MOREX.r3.1HG0083800	493289228	493298593
GWHASIY00000001	ScWN1R01G523100	887997208	888004020	chr1H	HORVU.MOREX.r3.1HG0083780	493223784	493228317
GWHASIY00000001	ScWN1R01G523300	888131592	888138386	chr1H	HORVU.MOREX.r3.1HG0083720	493170397	493171069
GWHASIY00000001	ScWN1R01G346800	679286451	679288186	chr1H	HORVU.MOREX.r3.1HG0063060	417457226	417459060
GWHASIY00000001	ScWN1R01G346900	679288775	679291356	chr1H	HORVU.MOREX.r3.1HG0063050	417454277	417456328
GWHASIY00000001	ScWN1R01G348100	681012709	681014797	chr1H	HORVU.MOREX.r3.1HG0063020	417391408	417393448
GWHASIY00000001	ScWN1R01G348300	681346209	681348059	chr1H	HORVU.MOREX.r3.1HG0062980	417253918	417255784
GWHASIY00000001	ScWN1R01G348600	681730629	681739759	chr1H	HORVU.MOREX.r3.1HG0062940	416985072	417005182
GWHASIY00000001	ScWN1R01G348900	681982127	681984029	chr1H	HORVU.MOREX.r3.1HG0062910	416820164	416821910
GWHASIY00000001	ScWN1R01G349000	682267131	682270167	chr1H	HORVU.MOREX.r3.1HG0062860	416673726	416677855
GWHASIY00000001	ScWN1R01G349600	682945000	682951784	chr1H	HORVU.MOREX.r3.1HG0062840	416328706	416336736
GWHASIY00000001	ScWN1R01G349700	683011034	683014517	chr1H	HORVU.MOREX.r3.1HG0062810	416223920	416227091
GWHASIY00000001	ScWN1R01G349800	683012434	683019133	chr1H	HORVU.MOREX.r3.1HG0062760	415891310	415905024
GWHASIY00000001	ScWN1R01G350100	683843135	683845325	chr1H	HORVU.MOREX.r3.1HG0062740	415634814	415636932
GWHASIY00000001	ScWN1R01G350500	685847156	685855868	chr1H	HORVU.MOREX.r3.1HG0062700	415442406	415444224
GWHASIY00000001	ScWN1R01G350700	686113575	686125170	chr1H	HORVU.MOREX.r3.1HG0062640	414697319	414709169
GWHASIY00000001	ScWN1R01G351100	687037523	687042411	chr1H	HORVU.MOREX.r3.1HG0062630	414575169	414578770
GWHASIY00000001	ScWN1R01G351500	687912498	687913795	chr1H	HORVU.MOREX.r3.1HG0062490	413827213	413828082
GWHASIY00000001	ScWN1R01G351700	688406862	688408423	chr1H	HORVU.MOREX.r3.1HG0062460	413313815	413315120
GWHASIY00000001	ScWN1R01G351800	688483408	688516600	chr1H	HORVU.MOREX.r3.1HG0062450	413178642	413194082
GWHASIY00000001	ScWN1R01G354100	690883231	690887909	chr1H	HORVU.MOREX.r3.1HG0066250	433052798	433057081
GWHASIY00000001	ScWN1R01G354200	691029529	691033808	chr1H	HORVU.MOREX.r3.1HG0066240	432925457	432928965
GWHASIY00000001	ScWN1R01G355300	694854178	694857268	chr1H	HORVU.MOREX.r3.1HG0066190	432695769	432699313
GWHASIY00000001	ScWN1R01G355800	695850850	695855936	chr1H	HORVU.MOREX.r3.1HG0066180	432563561	432565991
GWHASIY00000001	ScWN1R01G355900	695961788	695968684	chr1H	HORVU.MOREX.r3.1HG0066150	432509849	432517519
GWHASIY00000001	ScWN1R01G356200	696924873	696928941	chr1H	HORVU.MOREX.r3.1HG0066140	432473166	432475796
GWHASIY00000001	ScWN1R01G356300	697837088	697841072	chr1H	HORVU.MOREX.r3.1HG0066110	432284186	432287558
GWHASIY00000001	ScWN1R01G356400	698086334	698092266	chr1H	HORVU.MOREX.r3.1HG0066080	431993387	431999919
GWHASIY00000001	ScWN1R01G356500	698606831	698613187	chr1H	HORVU.MOREX.r3.1HG0066050	431834713	431840706
GWHASIY00000001	ScWN1R01G356600	698613256	698614326	chr1H	HORVU.MOREX.r3.1HG0066040	431832637	431834366
GWHASIY00000001	ScWN1R01G356700	698614773	698618627	chr1H	HORVU.MOREX.r3.1HG0066030	431823516	431828293
GWHASIY00000001	ScWN1R01G357000	699382656	699385277	chr1H	HORVU.MOREX.r3.1HG0066010	431746885	431747500
GWHASIY00000001	ScWN1R01G357100	699388541	699389331	chr1H	HORVU.MOREX.r3.1HG0065990	431718513	431718899
GWHASIY00000001	ScWN1R01G357200	699393346	699394475	chr1H	HORVU.MOREX.r3.1HG0065960	431560411	431560728
GWHASIY00000001	ScWN1R01G357300	699631410	699637161	chr1H	HORVU.MOREX.r3.1HG0065900	431462053	431467994
GWHASIY00000001	ScWN1R01G357500	699993231	699998439	chr1H	HORVU.MOREX.r3.1HG0065880	431408132	431411741
GWHASIY00000001	ScWN1R01G505900	873707652	873720104	chr1H	HORVU.MOREX.r3.1HG0087450	499357605	499370607
GWHASIY00000001	ScWN1R01G506100	874130179	874133033	chr1H	HORVU.MOREX.r3.1HG0087430	499317821	499320445
GWHASIY00000001	ScWN1R01G506300	874158761	874164294	chr1H	HORVU.MOREX.r3.1HG0087360	499284820	499289646
GWHASIY00000001	ScWN1R01G506400	874194296	874197859	chr1H	HORVU.MOREX.r3.1HG0087330	499260760	499262354
GWHASIY00000001	ScWN1R01G506900	874336532	874337532	chr1H	HORVU.MOREX.r3.1HG0087310	499198786	499200179
GWHASIY00000001	ScWN1R01G507700	874613173	874614195	chr1H	HORVU.MOREX.r3.1HG0087270	499132589	499133605
GWHASIY00000001	ScWN1R01G507800	874621304	874625022	chr1H	HORVU.MOREX.r3.1HG0087260	499124375	499128514
GWHASIY00000001	ScWN1R01G507900	874655708	874656484	chr1H	HORVU.MOREX.r3.1HG0087250	499120767	499121315
GWHASIY00000001	ScWN1R01G508000	874659728	874661214	chr1H	HORVU.MOREX.r3.1HG0087230	499101042	499101615
GWHASIY00000001	ScWN1R01G508100	874692762	874694725	chr1H	HORVU.MOREX.r3.1HG0087200	499095207	499096840
GWHASIY00000001	ScWN1R01G508200	874750503	874754218	chr1H	HORVU.MOREX.r3.1HG0087190	499085435	499089233
GWHASIY00000001	ScWN1R01G508300	874805708	874813991	chr1H	HORVU.MOREX.r3.1HG0087170	499022239	499029839
GWHASIY00000001	ScWN1R01G508400	874815571	874847520	chr1H	HORVU.MOREX.r3.1HG0087150	499006879	499010239
GWHASIY00000001	ScWN1R01G508500	874856131	874862692	chr1H	HORVU.MOREX.r3.1HG0087050	498892767	498893439
GWHASIY00000001	ScWN1R01G509500	875170501	875178516	chr1H	HORVU.MOREX.r3.1HG0086920	498523991	498525483
GWHASIY00000001	ScWN1R01G044200	35719412	35720734	chr1H	HORVU.MOREX.r3.1HG0009050	21488716	21489588
GWHASIY00000001	ScWN1R01G044800	36345011	36347335	chr1H	HORVU.MOREX.r3.1HG0008980	21387412	21389155
GWHASIY00000001	ScWN1R01G044900	36554293	36586348	chr1H	HORVU.MOREX.r3.1HG0008880	20935627	20938489
GWHASIY00000001	ScWN1R01G045100	36907471	36908733	chr1H	HORVU.MOREX.r3.1HG0008860	20930172	20931473
GWHASIY00000001	ScWN1R01G046200	37917515	37919912	chr1H	HORVU.MOREX.r3.1HG0008840	20849423	20850848
GWHASIY00000001	ScWN1R01G046300	37981403	37989197	chr1H	HORVU.MOREX.r3.1HG0008820	20816773	20819499
GWHASIY00000001	ScWN1R01G046800	38459691	38464543	chr1H	HORVU.MOREX.r3.1HG0008790	20738812	20744561
GWHASIY00000001	ScWN1R01G047100	38512430	38513167	chr1H	HORVU.MOREX.r3.1HG0008660	20656862	20657602
GWHASIY00000001	ScWN1R01G047400	38653902	38659636	chr1H	HORVU.MOREX.r3.1HG0008650	20592129	20598014
GWHASIY00000001	ScWN1R01G047500	38660086	38660950	chr1H	HORVU.MOREX.r3.1HG0008640	20591330	20591869
GWHASIY00000001	ScWN1R01G047600	38749922	38751267	chr1H	HORVU.MOREX.r3.1HG0008630	20551455	20552492
GWHASIY00000001	ScWN1R01G047700	38778258	38785864	chr1H	HORVU.MOREX.r3.1HG0008620	20536896	20542634
GWHASIY00000001	ScWN1R01G047800	38787115	38792048	chr1H	HORVU.MOREX.r3.1HG0008600	20382140	20387164
GWHASIY00000001	ScWN1R01G047900	39135580	39138478	chr1H	HORVU.MOREX.r3.1HG0008460	19836888	19837882
GWHASIY00000001	ScWN1R01G048000	39138709	39141556	chr1H	HORVU.MOREX.r3.1HG0008450	19832954	19835880
GWHASIY00000001	ScWN1R01G026100	18872918	18874387	chr1H	HORVU.MOREX.r3.1HG0005360	10547668	10549344
GWHASIY00000001	ScWN1R01G026500	19355493	19368333	chr1H	HORVU.MOREX.r3.1HG0005210	10394521	10400153
GWHASIY00000001	ScWN1R01G027000	19520028	19524507	chr1H	HORVU.MOREX.r3.1HG0005170	10221562	10227206
GWHASIY00000001	ScWN1R01G027200	19668648	19670941	chr1H	HORVU.MOREX.r3.1HG0005090	10098224	10100355
GWHASIY00000001	ScWN1R01G027300	19705884	19710082	chr1H	HORVU.MOREX.r3.1HG0005040	9924594	9928072
GWHASIY00000001	ScWN1R01G027400	19840724	19842356	chr1H	HORVU.MOREX.r3.1HG0004940	9863768	9864993
GWHASIY00000001	ScWN1R01G027600	19988855	19990747	chr1H	HORVU.MOREX.r3.1HG0004900	9752250	9754628
GWHASIY00000001	ScWN1R01G027900	20088568	20090485	chr1H	HORVU.MOREX.r3.1HG0004880	9612054	9614384
GWHASIY00000001	ScWN1R01G028000	20090148	20094701	chr1H	HORVU.MOREX.r3.1HG0004870	9608078	9611504
GWHASIY00000001	ScWN1R01G028300	20205037	20207363	chr1H	HORVU.MOREX.r3.1HG0004840	9592678	9593046
GWHASIY00000001	ScWN1R01G029300	20553216	20561182	chr1H	HORVU.MOREX.r3.1HG0004730	9495871	9497076
GWHASIY00000001	ScWN1R01G029700	20707597	20710577	chr1H	HORVU.MOREX.r3.1HG0004600	9362193	9365119
GWHASIY00000001	ScWN1R01G029800	20712573	20720139	chr1H	HORVU.MOREX.r3.1HG0004560	9328912	9337145
GWHASIY00000001	ScWN1R01G029900	20862799	20869839	chr1H	HORVU.MOREX.r3.1HG0004540	9312148	9318724
GWHASIY00000001	ScWN1R01G030000	20879862	20927178	chr1H	HORVU.MOREX.r3.1HG0004450	9248078	9251570
GWHASIY00000001	ScWN1R01G432400	794424866	794426465	chr1H	HORVU.MOREX.r3.1HG0068010	441599181	441600705
GWHASIY00000001	ScWN1R01G432500	794427028	794430731	chr1H	HORVU.MOREX.r3.1HG0067920	441164483	441168772
GWHASIY00000001	ScWN1R01G432800	794761992	794764571	chr1H	HORVU.MOREX.r3.1HG0067760	440301186	440303548
GWHASIY00000001	ScWN1R01G432900	795577286	795592606	chr1H	HORVU.MOREX.r3.1HG0067710	439800683	439806299
GWHASIY00000001	ScWN1R01G433100	795641161	795661718	chr1H	HORVU.MOREX.r3.1HG0067650	439522717	439523355
GWHASIY00000001	ScWN1R01G433500	796330585	796333355	chr1H	HORVU.MOREX.r3.1HG0067550	439075276	439078027
GWHASIY00000001	ScWN1R01G433600	796373152	796376017	chr1H	HORVU.MOREX.r3.1HG0067500	438820892	438822513
GWHASIY00000001	ScWN1R01G434400	796985305	796994396	chr1H	HORVU.MOREX.r3.1HG0067420	438318331	438323586
GWHASIY00000001	ScWN1R01G435100	797410271	797414613	chr1H	HORVU.MOREX.r3.1HG0067410	438287711	438292353
GWHASIY00000001	ScWN1R01G436300	799138439	799139651	chr1H	HORVU.MOREX.r3.1HG0067340	438052914	438054113
GWHASIY00000001	ScWN1R01G437200	800577634	800589830	chr1H	HORVU.MOREX.r3.1HG0067250	437719948	437728634
GWHASIY00000001	ScWN1R01G437300	800718479	800719309	chr1H	HORVU.MOREX.r3.1HG0067240	437572523	437573386
GWHASIY00000001	ScWN1R01G437400	800721049	800725694	chr1H	HORVU.MOREX.r3.1HG0067230	437560823	437565169
GWHASIY00000001	ScWN1R01G437500	801173915	801189726	chr1H	HORVU.MOREX.r3.1HG0067200	437497937	437518393
GWHASIY00000001	ScWN1R01G529100	893385528	893387299	chr1H	HORVU.MOREX.r3.1HG0089480	503466785	503471314
GWHASIY00000001	ScWN1R01G529200	893402453	893403958	chr1H	HORVU.MOREX.r3.1HG0089460	503425395	503430712
GWHASIY00000001	ScWN1R01G529700	893677610	893678044	chr1H	HORVU.MOREX.r3.1HG0089440	503321782	503322538
GWHASIY00000001	ScWN1R01G530100	894607593	894615952	chr1H	HORVU.MOREX.r3.1HG0089390	503240294	503248768
GWHASIY00000001	ScWN1R01G530800	895517186	895517740	chr1H	HORVU.MOREX.r3.1HG0089250	502850598	502851155
GWHASIY00000001	ScWN1R01G531300	895898841	895902935	chr1H	HORVU.MOREX.r3.1HG0089200	502636914	502640822
GWHASIY00000001	ScWN1R01G531400	895907263	895910476	chr1H	HORVU.MOREX.r3.1HG0089180	502624017	502626375
GWHASIY00000001	ScWN1R01G531500	895913057	895914504	chr1H	HORVU.MOREX.r3.1HG0089170	502618028	502621339
GWHASIY00000001	ScWN1R01G531600	895915081	895917857	chr1H	HORVU.MOREX.r3.1HG0089160	502615530	502617615
GWHASIY00000001	ScWN1R01G532000	896070564	896072218	chr1H	HORVU.MOREX.r3.1HG0089120	502502891	502503832
GWHASIY00000001	ScWN1R01G532900	897006425	897011459	chr1H	HORVU.MOREX.r3.1HG0089000	501921972	501926548
GWHASIY00000001	ScWN1R01G533000	897012792	897021739	chr1H	HORVU.MOREX.r3.1HG0088990	501912507	501921002
GWHASIY00000001	ScWN1R01G533100	897032280	897077196	chr1H	HORVU.MOREX.r3.1HG0088960	501856648	501861240
GWHASIY00000001	ScWN1R01G084200	83286765	83287829	chr1H	HORVU.MOREX.r3.1HG0000720	1778343	1780152
GWHASIY00000001	ScWN1R01G084700	83476827	83480645	chr1H	HORVU.MOREX.r3.1HG0000690	1753936	1757170
GWHASIY00000001	ScWN1R01G085300	83811725	83812657	chr1H	HORVU.MOREX.r3.1HG0000680	1728977	1730259
GWHASIY00000001	ScWN1R01G085400	83813935	83816875	chr1H	HORVU.MOREX.r3.1HG0000670	1725335	1728063
GWHASIY00000001	ScWN1R01G085500	83844705	83851745	chr1H	HORVU.MOREX.r3.1HG0000660	1706754	1712567
GWHASIY00000001	ScWN1R01G085800	83996631	84006261	chr1H	HORVU.MOREX.r3.1HG0000630	1630936	1636720
GWHASIY00000001	ScWN1R01G085900	84007112	84014525	chr1H	HORVU.MOREX.r3.1HG0000620	1614554	1621776
GWHASIY00000001	ScWN1R01G086100	84123630	84126669	chr1H	HORVU.MOREX.r3.1HG0000610	1602945	1606151
GWHASIY00000001	ScWN1R01G086200	84127599	84131228	chr1H	HORVU.MOREX.r3.1HG0000580	1585712	1593597
GWHASIY00000001	ScWN1R01G087200	84619826	84621536	chr1H	HORVU.MOREX.r3.1HG0000490	1511418	1513470
GWHASIY00000001	ScWN1R01G087300	84648159	84651307	chr1H	HORVU.MOREX.r3.1HG0000360	1166807	1169702
GWHASIY00000001	ScWN1R01G087500	84789667	84791346	chr1H	HORVU.MOREX.r3.1HG0000350	1155323	1159598
GWHASIY00000001	ScWN1R01G087800	85015770	85019150	chr1H	HORVU.MOREX.r3.1HG0000260	669249	670359
GWHASIY00000001	ScWN1R01G514900	879505170	879506811	chr1H	HORVU.MOREX.r3.1HG0087000	498687322	498688716
GWHASIY00000001	ScWN1R01G515000	879959204	879960437	chr1H	HORVU.MOREX.r3.1HG0086840	498424083	498425088
GWHASIY00000001	ScWN1R01G515100	879988728	879991656	chr1H	HORVU.MOREX.r3.1HG0086820	498389207	498392557
GWHASIY00000001	ScWN1R01G515200	879992316	879993180	chr1H	HORVU.MOREX.r3.1HG0086810	498387894	498388826
GWHASIY00000001	ScWN1R01G515400	880044749	880050182	chr1H	HORVU.MOREX.r3.1HG0086800	498358495	498362471
GWHASIY00000001	ScWN1R01G516000	880356318	880366618	chr1H	HORVU.MOREX.r3.1HG0086730	498240941	498251217
GWHASIY00000001	ScWN1R01G516100	880489963	880491175	chr1H	HORVU.MOREX.r3.1HG0086640	498019327	498020361
[truncated: 19,503 more rows]

## Sheet: S.cereale vs T.aestivum
T.aestivum				S.cereale
1A	TraesCS1A02G375600	550311432	550314872	GWHASIY00000001	ScWN1R01G521600	886373937	886377304
2A	TraesCS2A02G146600	92315913	92318492	GWHASIY00000002	ScWN2R01G144200	167108563	167112452
2A	TraesCS2A02G204500	181845850	181849036	GWHASIY00000002	ScWN2R01G215600	286393343	286397575
2A	TraesCS2A02G089300	42470414	42476482	GWHASIY00000002	ScWN2R01G051200	42045054	42050645
2A	TraesCS2A02G401600	655218457	655219888	GWHASIY00000002	ScWN2R01G473100	918861903	918863172
2A	TraesCS2A02G401600	655218457	655219888	GWHASIY00000005	ScWN5R01G347500	655134075	655135880
2B	TraesCS2B02G171900	146440098	146442921	GWHASIY00000002	ScWN2R01G144200	167108563	167112452
2B	TraesCS2B02G232000	229619410	229622433	GWHASIY00000002	ScWN2R01G215600	286393343	286397575
2B	TraesCS2B02G105100	65370326	65375768	GWHASIY00000002	ScWN2R01G051200	42045054	42050645
2B	TraesCS2B02G419600	601211842	601213233	GWHASIY00000002	ScWN2R01G473100	918861903	918863172
2B	TraesCS2B02G419600	601211842	601213233	GWHASIY00000005	ScWN5R01G347500	655134075	655135880
2D	TraesCS2D02G151200	94316867	94319872	GWHASIY00000002	ScWN2R01G144200	167108563	167112452
2D	TraesCS2D02G087400	37608958	37613873	GWHASIY00000002	ScWN2R01G051200	42045054	42050645
2D	TraesCS2D02G399000	512041712	512043335	GWHASIY00000002	ScWN2R01G473100	918861903	918863172
2D	TraesCS2D02G211400	168597090	168599974	GWHASIY00000002	ScWN2R01G215600	286393343	286397575
2D	TraesCS2D02G399000	512041712	512043335	GWHASIY00000005	ScWN5R01G347500	655134075	655135880
3A	TraesCS3A02G393100	640879612	640880640	GWHASIY00000003	ScWN3R01G480000	991763555	991764721
3A	TraesCS3A02G280800	509797995	509799114	GWHASIY00000003	ScWN3R01G372200	821242906	821244261
3A	TraesCS3A02G289200	517491132	517499272	GWHASIY00000003	ScWN3R01G379900	832918011	832920547
3A	TraesCS3A02G229000	428568596	428570515	GWHASIY00000003	ScWN3R01G306300	699806622	699808235
3B	TraesCS3B02G314600	505835375	505836456	GWHASIY00000003	ScWN3R01G372200	821242906	821244261
3B	TraesCS3B02G255600	412595778	412597321	GWHASIY00000003	ScWN3R01G306300	699806622	699808235
3B	TraesCS3B02G323800	524325290	524327821	GWHASIY00000003	ScWN3R01G379900	832918011	832920547
3D	TraesCS3D02G280600	388533497	388534608	GWHASIY00000003	ScWN3R01G372200	821242906	821244261
3D	TraesCS3D02G227200	308984581	308985980	GWHASIY00000003	ScWN3R01G306300	699806622	699808235
4A	TraesCS4A02G027700	19620174	19622731	GWHASIY00000007	ScWN7R01G129200	127903772	127907037
4A	TraesCS4A02G322300	610483612	610490550	GWHASIY00000007	ScWN7R01G015600	11717398	11725327
4A	TraesCS4A02G062800	59320139	59323672	GWHASIY00000007	ScWN7R01G170200	187982963	187987052
4B	TraesCS4B02G385800	664759151	664760300	GWHASIY00000005	ScWN5R01G654800	971074069	971075294
4B	TraesCS4B02G385800	664759151	664760300	GWHASIY00000005	ScWN5R01G653000	969775660	969782425
4B	TraesCS4B02G239700	497229127	497232936	GWHASIY00000007	ScWN7R01G170200	187982963	187987052
4B	TraesCS4B02G278100	560012594	560015080	GWHASIY00000007	ScWN7R01G129200	127903772	127907037
4D	TraesCS4D02G358900	506339104	506340233	GWHASIY00000005	ScWN5R01G653000	969775660	969782425
4D	TraesCS4D02G358900	506339104	506340233	GWHASIY00000005	ScWN5R01G654800	971074069	971075294
4D	TraesCS4D02G239600	401637721	401641330	GWHASIY00000007	ScWN7R01G170200	187982963	187987052
4D	TraesCS4D02G276500	447638791	447641580	GWHASIY00000007	ScWN7R01G129200	127903772	127907037
5A	TraesCS5A02G314700	525077777	525079517	GWHASIY00000005	ScWN5R01G347500	655134075	655135880
5A	TraesCS5A02G548700	702631484	702632670	GWHASIY00000005	ScWN5R01G653000	969775660	969782425
5A	TraesCS5A02G550700	704338188	704339287	GWHASIY00000005	ScWN5R01G654800	971074069	971075294
5A	TraesCS5A02G237900	454396716	454401580	GWHASIY00000005	ScWN5R01G252400	544325317	544330036
5A	TraesCS5A02G548700	702631484	702632670	GWHASIY00000005	ScWN5R01G654800	971074069	971075294
5A	TraesCS5A02G383800	581486719	581488859	GWHASIY00000005	ScWN5R01G434100	764085628	764090346
5A	TraesCS5A02G314700	525077777	525079517	GWHASIY00000007	ScWN7R01G256000	371611473	371613286
5A	TraesCS5A02G383800	581486719	581488859	GWHASIY00000007	ScWN7R01G129200	127903772	127907037
5B	TraesCS5B02G315600	497756742	497758455	GWHASIY00000005	ScWN5R01G347500	655134075	655135880
5B	TraesCS5B02G236100	416849555	416851332	GWHASIY00000005	ScWN5R01G250200	541435992	541438599
5B	TraesCS5B02G236400	417437998	417443899	GWHASIY00000005	ScWN5R01G252400	544325317	544330036
5B	TraesCS5B02G315600	497756742	497758455	GWHASIY00000007	ScWN7R01G256000	371611473	371613286
5B	TraesCS5B02G556200	704878207	704884627	GWHASIY00000007	ScWN7R01G015600	11717398	11725327
5D	TraesCS5D02G321000	413057491	413059453	GWHASIY00000005	ScWN5R01G347500	655134075	655135880
5D	TraesCS5D02G243900	352219059	352220729	GWHASIY00000005	ScWN5R01G250200	541435992	541438599
5D	TraesCS5D02G244800	353477642	353482958	GWHASIY00000005	ScWN5R01G252400	544325317	544330036
5D	TraesCS5D02G393200	461439272	461441562	GWHASIY00000005	ScWN5R01G434100	764085628	764090346
5D	TraesCS5D02G321000	413057491	413059453	GWHASIY00000007	ScWN7R01G256000	371611473	371613286
5D	TraesCS5D02G553300	558242349	558248154	GWHASIY00000007	ScWN7R01G015600	11717398	11725327
5D	TraesCS5D02G445100	495625921	495629477	GWHASIY00000007	ScWN7R01G394900	797403403	797407894
6A	TraesCS6A02G098800	65843198	65847127	GWHASIY00000006	ScWN6R01G024500	18161087	18165468
6B	TraesCS6B02G127000	122679445	122682945	GWHASIY00000006	ScWN6R01G024500	18161087	18165468
6D	TraesCS6D02G083800	48719360	48723191	GWHASIY00000006	ScWN6R01G024500	18161087	18165468
7A	TraesCS7A02G270100	276184804	276186447	GWHASIY00000005	ScWN5R01G347500	655134075	655135880
7A	TraesCS7A02G270100	276184804	276186447	GWHASIY00000007	ScWN7R01G256000	371611473	371613286
7A	TraesCS7A02G355300	520059214	520060747	GWHASIY00000007	ScWN7R01G363300	740523493	740525239
7B	TraesCS7B02G267300	490432075	490433307	GWHASIY00000007	ScWN7R01G358700	729161667	729163196
1A	TraesCS1A02G240000	426929586	426933776	GWHASIY00000001	ScWN1R01G334200	663402034	663406188
1A	TraesCS1A02G240300	427482373	427485361	GWHASIY00000001	ScWN1R01G334600	663785963	663789369
1A	TraesCS1A02G240400	427520651	427528030	GWHASIY00000001	ScWN1R01G334800	663800796	663809289
1A	TraesCS1A02G240500	427811334	427813937	GWHASIY00000001	ScWN1R01G334900	663812213	663814712
1A	TraesCS1A02G240600	427814329	427823554	GWHASIY00000001	ScWN1R01G335000	663815278	663823985
1A	TraesCS1A02G240800	428210084	428210521	GWHASIY00000001	ScWN1R01G335100	664101413	664101889
1A	TraesCS1A02G241000	428546384	428550024	GWHASIY00000001	ScWN1R01G335200	664157198	664161251
1A	TraesCS1A02G241100	428663706	428664650	GWHASIY00000001	ScWN1R01G335300	664236265	664236882
1A	TraesCS1A02G241300	428972917	428979705	GWHASIY00000001	ScWN1R01G335400	664586974	664592965
1A	TraesCS1A02G241400	429002155	429003928	GWHASIY00000001	ScWN1R01G335500	664653158	664655496
1A	TraesCS1A02G241700	430002491	430006423	GWHASIY00000001	ScWN1R01G335700	664870959	664874613
1A	TraesCS1A02G242000	430188372	430190090	GWHASIY00000001	ScWN1R01G336100	665633276	665636430
1A	TraesCS1A02G242100	430231589	430234732	GWHASIY00000001	ScWN1R01G336200	665723312	665725207
1A	TraesCS1A02G242200	430236534	430240368	GWHASIY00000001	ScWN1R01G336300	665730516	665733726
1A	TraesCS1A02G242300	430334089	430339310	GWHASIY00000001	ScWN1R01G336600	666103804	666110305
1A	TraesCS1A02G242500	430584230	430591637	GWHASIY00000001	ScWN1R01G336700	666408267	666415895
1A	TraesCS1A02G242600	430605350	430611761	GWHASIY00000001	ScWN1R01G337000	666702699	666710706
1A	TraesCS1A02G242700	430613126	430613675	GWHASIY00000001	ScWN1R01G337100	666748202	666748609
1A	TraesCS1A02G242800	430617268	430622212	GWHASIY00000001	ScWN1R01G337200	666752083	666758190
1A	TraesCS1A02G242900	430624438	430626106	GWHASIY00000001	ScWN1R01G337300	666758908	666760990
1A	TraesCS1A02G243000	431013711	431016801	GWHASIY00000001	ScWN1R01G337500	666913473	666917945
1A	TraesCS1A02G243100	431018686	431031404	GWHASIY00000001	ScWN1R01G337600	666918651	666926050
1A	TraesCS1A02G243200	431431127	431435660	GWHASIY00000001	ScWN1R01G337700	666962475	666967292
1A	TraesCS1A02G243300	431776449	431780693	GWHASIY00000001	ScWN1R01G337800	667442914	667446965
1A	TraesCS1A02G243400	431780841	431784306	GWHASIY00000001	ScWN1R01G337900	667447799	667450980
1A	TraesCS1A02G244100	432530984	432536229	GWHASIY00000001	ScWN1R01G338100	667915652	667921626
1A	TraesCS1A02G244300	432559100	432560254	GWHASIY00000001	ScWN1R01G338300	668027830	668029751
1A	TraesCS1A02G244700	432765221	432771742	GWHASIY00000001	ScWN1R01G338400	668260310	668267051
1A	TraesCS1A02G244800	432852085	432853063	GWHASIY00000001	ScWN1R01G338500	668289550	668322887
1A	TraesCS1A02G245000	432973060	432987608	GWHASIY00000001	ScWN1R01G339800	670582072	670595275
1A	TraesCS1A02G245300	434419691	434428750	GWHASIY00000001	ScWN1R01G340000	670850076	670856884
1A	TraesCS1A02G245400	434430318	434431606	GWHASIY00000001	ScWN1R01G340100	670857195	670858746
1A	TraesCS1A02G245500	434639358	434641429	GWHASIY00000001	ScWN1R01G340200	670866540	670869066
1A	TraesCS1A02G245600	434871480	434878257	GWHASIY00000001	ScWN1R01G340300	670969578	670977319
1A	TraesCS1A02G245800	435087776	435090099	GWHASIY00000001	ScWN1R01G340500	671312909	671315251
1A	TraesCS1A02G246300	436421138	436423217	GWHASIY00000001	ScWN1R01G340600	671419774	671423391
1A	TraesCS1A02G246400	436422894	436426639	GWHASIY00000001	ScWN1R01G340700	671422756	671425904
1A	TraesCS1A02G246500	436429225	436435467	GWHASIY00000001	ScWN1R01G340800	671554661	671560054
1A	TraesCS1A02G246600	436435966	436440510	GWHASIY00000001	ScWN1R01G340900	671560347	671564918
1A	TraesCS1A02G246700	437227745	437232712	GWHASIY00000001	ScWN1R01G341000	672035204	672040133
1A	TraesCS1A02G246800	437582684	437587434	GWHASIY00000001	ScWN1R01G341200	672124359	672129356
1A	TraesCS1A02G247200	438684369	438688797	GWHASIY00000001	ScWN1R01G341600	672590763	672596641
1A	TraesCS1A02G247500	439066057	439074664	GWHASIY00000001	ScWN1R01G342800	674066847	674076618
1A	TraesCS1A02G247700	439723133	439727622	GWHASIY00000001	ScWN1R01G343000	674699872	674704533
1A	TraesCS1A02G247800	439930514	439932376	GWHASIY00000001	ScWN1R01G343100	674707985	674709856
1A	TraesCS1A02G247900	440019652	440029391	GWHASIY00000001	ScWN1R01G343200	675016978	675028221
1A	TraesCS1A02G248100	440072480	440074799	GWHASIY00000001	ScWN1R01G343300	675257800	675260440
1A	TraesCS1A02G248200	440183810	440187326	GWHASIY00000001	ScWN1R01G343400	675428967	675432777
1A	TraesCS1A02G248300	440412865	440416040	GWHASIY00000001	ScWN1R01G343500	675814760	675817213
1A	TraesCS1A02G248400	440446019	440457450	GWHASIY00000001	ScWN1R01G343700	675990106	675996756
1A	TraesCS1A02G248600	440783363	440796745	GWHASIY00000001	ScWN1R01G344000	676203957	676214276
1A	TraesCS1A02G248700	440800855	440802058	GWHASIY00000001	ScWN1R01G344100	676344228	676345471
1A	TraesCS1A02G248800	440886442	440891002	GWHASIY00000001	ScWN1R01G344200	676373619	676377790
1A	TraesCS1A02G248900	441020193	441023416	GWHASIY00000001	ScWN1R01G344300	676417750	676421569
1A	TraesCS1A02G249500	441751925	441756669	GWHASIY00000001	ScWN1R01G344500	677057214	677061335
1A	TraesCS1A02G249600	441763844	441766750	GWHASIY00000001	ScWN1R01G344600	677091536	677094451
1A	TraesCS1A02G250000	441841792	441843417	GWHASIY00000001	ScWN1R01G345000	677288261	677289277
1A	TraesCS1A02G250100	441927241	441929536	GWHASIY00000001	ScWN1R01G345100	677330072	677331889
1A	TraesCS1A02G250500	442154862	442155978	GWHASIY00000001	ScWN1R01G345200	677538228	677539301
1A	TraesCS1A02G250600	442156262	442157677	GWHASIY00000001	ScWN1R01G345300	677539660	677541316
1A	TraesCS1A02G250700	442470888	442476407	GWHASIY00000001	ScWN1R01G345500	677996690	677998533
1A	TraesCS1A02G250800	442553712	442560898	GWHASIY00000001	ScWN1R01G345700	678359426	678366198
1A	TraesCS1A02G250900	442556951	442563195	GWHASIY00000001	ScWN1R01G345800	678365607	678368535
1A	TraesCS1A02G251000	442563512	442567349	GWHASIY00000001	ScWN1R01G345900	678368060	678372597
1A	TraesCS1A02G251100	442606330	442613294	GWHASIY00000001	ScWN1R01G346000	678432871	678438491
1A	TraesCS1A02G251200	442613331	442614743	GWHASIY00000001	ScWN1R01G346100	678436438	678438504
1A	TraesCS1A02G251400	442800491	442808502	GWHASIY00000001	ScWN1R01G346200	678536330	678544767
1A	TraesCS1A02G251500	443125061	443133281	GWHASIY00000001	ScWN1R01G346400	678752697	678756794
1A	TraesCS1A02G251600	443193549	443198146	GWHASIY00000001	ScWN1R01G346500	678759716	678762859
1A	TraesCS1A02G251700	443198967	443211104	GWHASIY00000001	ScWN1R01G346600	678764576	678776180
1A	TraesCS1A02G252300	444122390	444123580	GWHASIY00000001	ScWN1R01G346800	679286451	679288186
1A	TraesCS1A02G252400	444124496	444127602	GWHASIY00000001	ScWN1R01G346900	679288775	679291356
1A	TraesCS1A02G252500	444127613	444129639	GWHASIY00000001	ScWN1R01G347000	679291890	679293111
1A	TraesCS1A02G252600	444136296	444137772	GWHASIY00000001	ScWN1R01G347100	679299532	679300823
1A	TraesCS1A02G252700	444144690	444146823	GWHASIY00000001	ScWN1R01G348100	681012709	681014797
1A	TraesCS1A02G253000	444255168	444257615	GWHASIY00000001	ScWN1R01G348400	681374772	681377473
1A	TraesCS1A02G253200	444768026	444776770	GWHASIY00000001	ScWN1R01G348600	681730629	681739759
1A	TraesCS1A02G253600	445508701	445525019	GWHASIY00000001	ScWN1R01G348800	681897654	681902995
1A	TraesCS1A02G253800	445534068	445535315	GWHASIY00000001	ScWN1R01G349000	682267131	682270167
1A	TraesCS1A02G254200	445878772	445885091	GWHASIY00000001	ScWN1R01G349600	682945000	682951784
1A	TraesCS1A02G254400	445914781	445917729	GWHASIY00000001	ScWN1R01G349700	683011034	683014517
1A	TraesCS1A02G254500	445934353	445938890	GWHASIY00000001	ScWN1R01G349800	683012434	683019133
1A	TraesCS1A02G254800	446236432	446237616	GWHASIY00000001	ScWN1R01G350100	683843135	683845325
1A	TraesCS1A02G255100	447005332	447007022	GWHASIY00000001	ScWN1R01G350400	684799909	684802906
1A	TraesCS1A02G255300	447623204	447635025	GWHASIY00000001	ScWN1R01G350700	686113575	686125170
1A	TraesCS1A02G255400	447640539	447644424	GWHASIY00000001	ScWN1R01G351100	687037523	687042411
1A	TraesCS1A02G255700	448007975	448017500	GWHASIY00000001	ScWN1R01G351400	687866576	687870128
1A	TraesCS1A02G256000	448814633	448816127	GWHASIY00000001	ScWN1R01G351700	688406862	688408423
1A	TraesCS1A02G256100	448905554	448912063	GWHASIY00000001	ScWN1R01G351800	688483408	688516600
1A	TraesCS1A02G256200	448912374	448915764	GWHASIY00000001	ScWN1R01G351900	688521221	688524767
1A	TraesCS1A02G256300	448918314	448924958	GWHASIY00000001	ScWN1R01G352000	688526615	688532894
1A	TraesCS1A02G256400	448926775	448930744	GWHASIY00000001	ScWN1R01G352100	688535216	688539438
1A	TraesCS1A02G256700	449189268	449191025	GWHASIY00000001	ScWN1R01G352300	688855889	688857706
1A	TraesCS1A02G256900	449468943	449471182	GWHASIY00000001	ScWN1R01G352800	689047287	689049109
1A	TraesCS1A02G257000	449507068	449508523	GWHASIY00000001	ScWN1R01G352900	689187920	689189234
1A	TraesCS1A02G257200	449518415	449520334	GWHASIY00000001	ScWN1R01G353000	689194761	689196672
1A	TraesCS1A02G257300	449555198	449558720	GWHASIY00000001	ScWN1R01G353100	689268019	689271710
1A	TraesCS1A02G257400	449623117	449626157	GWHASIY00000001	ScWN1R01G353200	689478319	689480797
1A	TraesCS1A02G257600	449753945	449755120	GWHASIY00000001	ScWN1R01G353500	689707162	689708880
1A	TraesCS1A02G258000	449843795	449853848	GWHASIY00000001	ScWN1R01G354500	691289514	691299681
1A	TraesCS1A02G258100	449853942	449857196	GWHASIY00000001	ScWN1R01G354600	691300148	691304130
1A	TraesCS1A02G258200	449934516	449938594	GWHASIY00000001	ScWN1R01G354700	691782777	691786860
1A	TraesCS1A02G258300	450092812	450097229	GWHASIY00000001	ScWN1R01G354800	691892408	691896982
1A	TraesCS1A02G258400	451280508	451282597	GWHASIY00000001	ScWN1R01G354900	692304057	692308709
1A	TraesCS1A02G258800	452018321	452021152	GWHASIY00000001	ScWN1R01G355100	694122785	694126162
1A	TraesCS1A02G259500	452753443	452757351	GWHASIY00000001	ScWN1R01G355600	695670543	695673875
1A	TraesCS1A02G259700	452784057	452786582	GWHASIY00000001	ScWN1R01G355800	695850850	695855936
1A	TraesCS1A02G259800	452857082	452865313	GWHASIY00000001	ScWN1R01G355900	695961788	695968684
1A	TraesCS1A02G259900	453071838	453075356	GWHASIY00000001	ScWN1R01G356200	696924873	696928941
1A	TraesCS1A02G260000	453520442	453524428	GWHASIY00000001	ScWN1R01G356300	697837088	697841072
1A	TraesCS1A02G260100	454033522	454037971	GWHASIY00000001	ScWN1R01G356400	698086334	698092266
1A	TraesCS1A02G260200	454329423	454334823	GWHASIY00000001	ScWN1R01G356500	698606831	698613187
1A	TraesCS1A02G260300	454335485	454339778	GWHASIY00000001	ScWN1R01G356600	698613256	698614326
1A	TraesCS1A02G260400	454341617	454345142	GWHASIY00000001	ScWN1R01G356700	698614773	698618627
1A	TraesCS1A02G260500	454516009	454523565	GWHASIY00000001	ScWN1R01G356800	698943968	698951545
1A	TraesCS1A02G260700	454533588	454534849	GWHASIY00000001	ScWN1R01G357000	699382656	699385277
1A	TraesCS1A02G260800	454536385	454536989	GWHASIY00000001	ScWN1R01G357100	699388541	699389331
1A	TraesCS1A02G260900	455022757	455029126	GWHASIY00000001	ScWN1R01G357300	699631410	699637161
1A	TraesCS1A02G261300	455607192	455610855	GWHASIY00000001	ScWN1R01G357500	699993231	699998439
1A	TraesCS1A02G262100	456655807	456657426	GWHASIY00000001	ScWN1R01G358300	702328301	702330228
1A	TraesCS1A02G262200	456924749	456931844	GWHASIY00000001	ScWN1R01G358400	702406409	702416617
1A	TraesCS1A02G262600	457956311	457961244	GWHASIY00000001	ScWN1R01G359200	703802452	703807154
1A	TraesCS1A02G262700	458217227	458220109	GWHASIY00000001	ScWN1R01G359300	703901566	703906059
1A	TraesCS1A02G262800	458227680	458230027	GWHASIY00000001	ScWN1R01G359400	703914456	703917521
1A	TraesCS1A02G262900	458394134	458397267	GWHASIY00000001	ScWN1R01G359700	704806031	704809236
1A	TraesCS1A02G263000	458505126	458507240	GWHASIY00000001	ScWN1R01G359900	705375692	705378799
1A	TraesCS1A02G263100	458510480	458511031	GWHASIY00000001	ScWN1R01G360000	705381249	705382045
1A	TraesCS1A02G263200	458557065	458562511	GWHASIY00000001	ScWN1R01G360100	705397658	705404254
1A	TraesCS1A02G263300	458564117	458566532	GWHASIY00000001	ScWN1R01G360700	705955528	705957375
1A	TraesCS1A02G263400	458896289	458908694	GWHASIY00000001	ScWN1R01G360800	706021776	706032115
1A	TraesCS1A02G263600	459097180	459100473	GWHASIY00000001	ScWN1R01G361000	706103487	706106303
1A	TraesCS1A02G263700	459186662	459188632	GWHASIY00000001	ScWN1R01G361100	706400547	706402652
1A	TraesCS1A02G263800	459270265	459275619	GWHASIY00000001	ScWN1R01G361200	706446142	706451288
1A	TraesCS1A02G263900	459300719	459303051	GWHASIY00000001	ScWN1R01G361300	706528125	706530587
1A	TraesCS1A02G264000	459307640	459313757	GWHASIY00000001	ScWN1R01G361400	706534077	706540275
1A	TraesCS1A02G264100	459514099	459523796	GWHASIY00000001	ScWN1R01G361500	706965778	706976101
1A	TraesCS1A02G264200	459524187	459527766	GWHASIY00000001	ScWN1R01G361600	706976470	706979434
1A	TraesCS1A02G264300	459946840	459948904	GWHASIY00000001	ScWN1R01G361700	706980902	706982622
1A	TraesCS1A02G264400	459948922	459951051	GWHASIY00000001	ScWN1R01G361800	706983007	706984941
1A	TraesCS1A02G264500	460280712	460282491	GWHASIY00000001	ScWN1R01G361900	707229422	707232856
1A	TraesCS1A02G264600	460325309	460329830	GWHASIY00000001	ScWN1R01G362000	707247567	707252717
1A	TraesCS1A02G264700	460330401	460334595	GWHASIY00000001	ScWN1R01G362100	707253029	707257354
1A	TraesCS1A02G264800	460553635	460557686	GWHASIY00000001	ScWN1R01G362200	707437525	707442193
1A	TraesCS1A02G264900	460639089	460641864	GWHASIY00000001	ScWN1R01G362300	707679075	707683512
1A	TraesCS1A02G265000	460671053	460675306	GWHASIY00000001	ScWN1R01G362400	707811820	707819148
1A	TraesCS1A02G265100	460676377	460676937	GWHASIY00000001	ScWN1R01G362500	707818513	707819067
1A	TraesCS1A02G265200	460860063	460863294	GWHASIY00000001	ScWN1R01G362800	708220937	708224592
1A	TraesCS1A02G265300	460967358	460968123	GWHASIY00000001	ScWN1R01G363000	708838846	708839722
1A	TraesCS1A02G265700	461351279	461352000	GWHASIY00000001	ScWN1R01G363500	709163210	709163595
1A	TraesCS1A02G266000	461521743	461524132	GWHASIY00000001	ScWN1R01G363800	709401394	709404322
1A	TraesCS1A02G266200	461768723	461771079	GWHASIY00000001	ScWN1R01G364000	710232130	710234401
1A	TraesCS1A02G267200	462399582	462402019	GWHASIY00000001	ScWN1R01G364500	711267119	711269005
1A	TraesCS1A02G267300	462435597	462438015	GWHASIY00000001	ScWN1R01G364600	711349427	711351806
1A	TraesCS1A02G267800	462776185	462778584	GWHASIY00000001	ScWN1R01G365300	712217816	712220700
1A	TraesCS1A02G267900	462793445	462799930	GWHASIY00000001	ScWN1R01G365400	712259439	712271453
1A	TraesCS1A02G268000	463029972	463030624	GWHASIY00000001	ScWN1R01G365600	712516242	712516842
1A	TraesCS1A02G268200	463155411	463156061	GWHASIY00000001	ScWN1R01G366000	712814275	712814591
1A	TraesCS1A02G268500	463288263	463291701	GWHASIY00000001	ScWN1R01G366400	713482005	713485500
1A	TraesCS1A02G268600	463356638	463358483	GWHASIY00000001	ScWN1R01G366700	713768264	713770089
1A	TraesCS1A02G268700	463400234	463403089	GWHASIY00000001	ScWN1R01G366800	713775908	713778265
1A	TraesCS1A02G268800	463460248	463461876	GWHASIY00000001	ScWN1R01G366900	713889784	713891497
1A	TraesCS1A02G268900	463521478	463523392	GWHASIY00000001	ScWN1R01G367000	714033492	714035349
1A	TraesCS1A02G269000	463810370	463813906	GWHASIY00000001	ScWN1R01G367600	714812358	714815906
1A	TraesCS1A02G269200	463827548	463830330	GWHASIY00000001	ScWN1R01G367800	714947747	714951550
1A	TraesCS1A02G270100	464115589	464116536	GWHASIY00000001	ScWN1R01G368900	716224167	716224989
1A	TraesCS1A02G270500	464794579	464796552	GWHASIY00000001	ScWN1R01G369300	716522749	716524947
1A	TraesCS1A02G270700	464809426	464811387	GWHASIY00000001	ScWN1R01G370400	717348445	717350462
1A	TraesCS1A02G270800	464837012	464840398	GWHASIY00000001	ScWN1R01G370500	717432382	717436067
1A	TraesCS1A02G270900	464901178	464908479	GWHASIY00000001	ScWN1R01G370600	717730656	717732132
1A	TraesCS1A02G272100	465453385	465455447	GWHASIY00000001	ScWN1R01G372600	720188128	720191861
1A	TraesCS1A02G272300	465495668	465497672	GWHASIY00000001	ScWN1R01G372700	720227880	720229670
1A	TraesCS1A02G272400	465501523	465505875	GWHASIY00000001	ScWN1R01G372800	720237104	720241571
1A	TraesCS1A02G272500	465507377	465512105	GWHASIY00000001	ScWN1R01G373200	720460584	720465325
1A	TraesCS1A02G272600	465522813	465524805	GWHASIY00000001	ScWN1R01G373400	720636064	720638795
1A	TraesCS1A02G272700	466036875	466039350	GWHASIY00000001	ScWN1R01G373500	720927639	720929319
1A	TraesCS1A02G273000	466896602	466899623	GWHASIY00000001	ScWN1R01G373600	721232858	721236434
1A	TraesCS1A02G273100	466926989	466930294	GWHASIY00000001	ScWN1R01G373700	721279475	721283497
1A	TraesCS1A02G273200	467156434	467160032	GWHASIY00000001	ScWN1R01G373900	721342579	721344643
1A	TraesCS1A02G273300	467162572	467163063	GWHASIY00000001	ScWN1R01G374000	721488844	721489733
1A	TraesCS1A02G273400	467181438	467183931	GWHASIY00000001	ScWN1R01G374200	721673316	721675153
1A	TraesCS1A02G273600	467191087	467194174	GWHASIY00000001	ScWN1R01G374600	722162466	722165349
1A	TraesCS1A02G274400	468605612	468609080	GWHASIY00000001	ScWN1R01G374800	722316336	722321661
1A	TraesCS1A02G274800	468847622	468849139	GWHASIY00000001	ScWN1R01G375200	722697646	722701256
1A	TraesCS1A02G275000	469309603	469310929	GWHASIY00000001	ScWN1R01G375300	723092357	723093666
1A	TraesCS1A02G275200	469369455	469371619	GWHASIY00000001	ScWN1R01G375400	723097817	723099996
1A	TraesCS1A02G275300	469374580	469377056	GWHASIY00000001	ScWN1R01G375500	723101237	723104302
1A	TraesCS1A02G275400	469587133	469593624	GWHASIY00000001	ScWN1R01G375900	723530013	723536390
1A	TraesCS1A02G275500	469644530	469645464	GWHASIY00000001	ScWN1R01G376000	723574852	723575899
1A	TraesCS1A02G275600	469662814	469663861	GWHASIY00000001	ScWN1R01G376100	723708907	723709960
1A	TraesCS1A02G275700	470300056	470301243	GWHASIY00000001	ScWN1R01G376200	724015141	724016308
1A	TraesCS1A02G275800	470685586	470686825	GWHASIY00000001	ScWN1R01G376300	724493872	724494712
1A	TraesCS1A02G276100	471320624	471326066	GWHASIY00000001	ScWN1R01G376400	724959325	724964817
1A	TraesCS1A02G276200	471480702	471483149	GWHASIY00000001	ScWN1R01G376500	725840847	725844627
1A	TraesCS1A02G276300	471488205	471489387	GWHASIY00000001	ScWN1R01G376600	725871324	725872237
1A	TraesCS1A02G276400	471491057	471493003	GWHASIY00000001	ScWN1R01G376700	725873619	725876979
1A	TraesCS1A02G276500	471503708	471507782	GWHASIY00000001	ScWN1R01G376800	725877390	725881349
1A	TraesCS1A02G276600	471695805	471701095	GWHASIY00000001	ScWN1R01G376900	726043429	726049351
1A	TraesCS1A02G276800	471728744	471730911	GWHASIY00000001	ScWN1R01G377000	726112204	726113837
1A	TraesCS1A02G277500	473009758	473011782	GWHASIY00000001	ScWN1R01G377400	726922389	726925069
1A	TraesCS1A02G277600	473032238	473034750	GWHASIY00000001	ScWN1R01G377500	726939006	726940410
1A	TraesCS1A02G278000	473636436	473641488	GWHASIY00000001	ScWN1R01G378800	730119808	730130940
1A	TraesCS1A02G278100	474189095	474196288	GWHASIY00000001	ScWN1R01G379200	730434663	730441095
1A	TraesCS1A02G278200	474197441	474201439	GWHASIY00000001	ScWN1R01G379400	730519731	730523494
1A	TraesCS1A02G278300	474217694	474220455	GWHASIY00000001	ScWN1R01G379500	730572180	730574363
1A	TraesCS1A02G278400	474225386	474229138	GWHASIY00000001	ScWN1R01G379600	730909607	730914915
1A	TraesCS1A02G278500	474260219	474260633	GWHASIY00000001	ScWN1R01G379700	731055215	731055635
1A	TraesCS1A02G278700	474421055	474428708	GWHASIY00000001	ScWN1R01G380000	731406112	731412584
1A	TraesCS1A02G278900	474449755	474451774	GWHASIY00000001	ScWN1R01G380700	731849875	731851950
1A	TraesCS1A02G279000	474640545	474644247	GWHASIY00000001	ScWN1R01G380800	732130380	732133816
1A	TraesCS1A02G279100	474699335	474703163	GWHASIY00000001	ScWN1R01G380900	732219665	732223627
1A	TraesCS1A02G279200	474791494	474793789	GWHASIY00000001	ScWN1R01G381300	732635658	732638018
1A	TraesCS1A02G279300	475309490	475313192	GWHASIY00000001	ScWN1R01G381400	732711129	732715033
1A	TraesCS1A02G281200	479711767	479713481	GWHASIY00000001	ScWN1R01G382600	735029737	735031537
1A	TraesCS1A02G281400	479836298	479840208	GWHASIY00000001	ScWN1R01G383000	735335902	735343206
1A	TraesCS1A02G281600	480424581	480428658	GWHASIY00000001	ScWN1R01G383100	735491921	735495992
1A	TraesCS1A02G281700	480429132	480432551	GWHASIY00000001	ScWN1R01G383200	735496706	735500388
1A	TraesCS1A02G281800	480546650	480549947	GWHASIY00000001	ScWN1R01G383300	735591541	735595207
1A	TraesCS1A02G281900	480564799	480566679	GWHASIY00000001	ScWN1R01G384600	736022387	736024237
1A	TraesCS1A02G282100	480578238	480581618	GWHASIY00000001	ScWN1R01G384800	736051699	736054596
1A	TraesCS1A02G283800	481648099	481655318	GWHASIY00000001	ScWN1R01G387300	742299079	742305674
1A	TraesCS1A02G284000	481690847	481703225	GWHASIY00000001	ScWN1R01G387500	742439552	742447538
1A	TraesCS1A02G284100	481754147	481758368	GWHASIY00000001	ScWN1R01G387600	742452658	742457174
1A	TraesCS1A02G284300	481880422	481884082	GWHASIY00000001	ScWN1R01G387700	742550829	742554564
1A	TraesCS1A02G284400	481921987	481930381	GWHASIY00000001	ScWN1R01G387800	742590518	742597943
1A	TraesCS1A02G284500	481932929	481934524	GWHASIY00000001	ScWN1R01G387900	742617102	742619370
1A	TraesCS1A02G285700	482794568	482815155	GWHASIY00000001	ScWN1R01G388400	744223577	744232582
1A	TraesCS1A02G285900	482963667	482964392	GWHASIY00000001	ScWN1R01G388600	744583236	744584216
1A	TraesCS1A02G286000	482966428	482969358	GWHASIY00000001	ScWN1R01G389100	745762189	745765446
1A	TraesCS1A02G286100	483025155	483025697	GWHASIY00000001	ScWN1R01G389200	745802292	745802988
1A	TraesCS1A02G286200	483027178	483029884	GWHASIY00000001	ScWN1R01G389300	745803564	745806723
1A	TraesCS1A02G286300	483033163	483035128	GWHASIY00000001	ScWN1R01G389400	745808795	745809413
1A	TraesCS1A02G286400	483133188	483134809	GWHASIY00000001	ScWN1R01G390100	746186724	746188540
1A	TraesCS1A02G287000	483861632	483862357	GWHASIY00000001	ScWN1R01G390700	746965999	746966261
1A	TraesCS1A02G287600	485003119	485010324	GWHASIY00000001	ScWN1R01G391900	747885191	747893253
1A	TraesCS1A02G287900	485031352	485033044	GWHASIY00000001	ScWN1R01G392200	748092812	748095326
1A	TraesCS1A02G288100	485337870	485340350	GWHASIY00000001	ScWN1R01G392400	748643837	748646361
1A	TraesCS1A02G288200	485340569	485343951	GWHASIY00000001	ScWN1R01G392500	748646505	748649816
1A	TraesCS1A02G288300	485344775	485349821	GWHASIY00000001	ScWN1R01G392600	748672541	748678503
1A	TraesCS1A02G288500	485362257	485363435	GWHASIY00000001	ScWN1R01G392800	748831292	748835424
1A	TraesCS1A02G288600	485558803	485566303	GWHASIY00000001	ScWN1R01G392900	749034134	749042376
1A	TraesCS1A02G288700	486042159	486050391	GWHASIY00000001	ScWN1R01G393000	749331916	749340182
1A	TraesCS1A02G288800	486052173	486054559	GWHASIY00000001	ScWN1R01G393100	749341570	749343901
1A	TraesCS1A02G288900	486331714	486334243	GWHASIY00000001	ScWN1R01G393900	750359922	750364807
1A	TraesCS1A02G289000	486338882	486343058	GWHASIY00000001	ScWN1R01G394000	750368965	750375376
1A	TraesCS1A02G289100	486581084	486581326	GWHASIY00000001	ScWN1R01G394100	750694634	750694882
1A	TraesCS1A02G289300	486663234	486663428	GWHASIY00000001	ScWN1R01G394300	750817553	750829924
1A	TraesCS1A02G289500	486695680	486697371	GWHASIY00000001	ScWN1R01G394400	750831567	750833371
1A	TraesCS1A02G290500	487010560	487019246	GWHASIY00000001	ScWN1R01G394900	751321663	751329776
1A	TraesCS1A02G290600	487078614	487079353	GWHASIY00000001	ScWN1R01G395000	751424510	751425225
1A	TraesCS1A02G290700	487090093	487092839	GWHASIY00000001	ScWN1R01G395100	751433285	751438002
1A	TraesCS1A02G290800	487100407	487103619	GWHASIY00000001	ScWN1R01G395200	751521307	751524511
1A	TraesCS1A02G290900	487308021	487309305	GWHASIY00000001	ScWN1R01G395300	751810781	751812887
1A	TraesCS1A02G291000	487311107	487314687	GWHASIY00000001	ScWN1R01G395400	751813820	751817609
1A	TraesCS1A02G291100	487330367	487333932	GWHASIY00000001	ScWN1R01G395500	751910441	751913483
1A	TraesCS1A02G291400	487485917	487492936	GWHASIY00000001	ScWN1R01G395700	752387675	752394141
1A	TraesCS1A02G291800	487607237	487609138	GWHASIY00000001	ScWN1R01G396400	753321749	753322817
1A	TraesCS1A02G292000	487725420	487727833	GWHASIY00000001	ScWN1R01G396500	753435974	753438700
1A	TraesCS1A02G292100	487728612	487734607	GWHASIY00000001	ScWN1R01G396600	753438925	753444932
1A	TraesCS1A02G292200	487736590	487741826	GWHASIY00000001	ScWN1R01G396700	753445869	753452336
1A	TraesCS1A02G292300	488065308	488071060	GWHASIY00000001	ScWN1R01G396800	753700826	753706225
1A	TraesCS1A02G292400	488071386	488074461	GWHASIY00000001	ScWN1R01G396900	753706480	753709313
1A	TraesCS1A02G292500	488097572	488099377	GWHASIY00000001	ScWN1R01G397300	753914976	753916708
1A	TraesCS1A02G292800	488186694	488190274	GWHASIY00000001	ScWN1R01G397400	754123462	754124999
1A	TraesCS1A02G293000	488219151	488219899	GWHASIY00000001	ScWN1R01G397800	754557804	754558502
1A	TraesCS1A02G293200	488235811	488239201	GWHASIY00000001	ScWN1R01G398300	755077338	755080685
1A	TraesCS1A02G293700	489164269	489165123	GWHASIY00000001	ScWN1R01G398400	755085707	755087574
1A	TraesCS1A02G293800	489170665	489176511	GWHASIY00000001	ScWN1R01G398700	755205930	755207195
1A	TraesCS1A02G294800	489921391	489922964	GWHASIY00000001	ScWN1R01G399300	755963049	755965956
1A	TraesCS1A02G295000	490022143	490023691	GWHASIY00000001	ScWN1R01G399400	755966281	755967482
1A	TraesCS1A02G295200	490306427	490313978	GWHASIY00000001	ScWN1R01G399500	755988013	755995949
1A	TraesCS1A02G295300	490411509	490414419	GWHASIY00000001	ScWN1R01G399800	756427916	756430867
1A	TraesCS1A02G295400	490418247	490418875	GWHASIY00000001	ScWN1R01G399900	756638062	756638373
1A	TraesCS1A02G295800	490794344	490797100	GWHASIY00000001	ScWN1R01G400500	757175523	757176099
1A	TraesCS1A02G295900	490893557	490894966	GWHASIY00000001	ScWN1R01G400600	757489768	757490349
1A	TraesCS1A02G296100	491128110	491130587	GWHASIY00000001	ScWN1R01G400700	757735817	757742408
1A	TraesCS1A02G296200	491135033	491139363	GWHASIY00000001	ScWN1R01G400800	757775268	757778177
1A	TraesCS1A02G296300	491148418	491153457	GWHASIY00000001	ScWN1R01G401000	758196661	758201588
1A	TraesCS1A02G297400	492271768	492273128	GWHASIY00000001	ScWN1R01G402000	759267122	759269277
1A	TraesCS1A02G298300	493266690	493267575	GWHASIY00000001	ScWN1R01G403000	760075990	760077040
1A	TraesCS1A02G298600	493500538	493503348	GWHASIY00000001	ScWN1R01G403100	760145405	760148344
1A	TraesCS1A02G298700	493509747	493513131	GWHASIY00000001	ScWN1R01G403200	760259252	760263133
1A	TraesCS1A02G298800	493736793	493737676	GWHASIY00000001	ScWN1R01G403300	760473713	760475050
1A	TraesCS1A02G298900	493815619	493820587	GWHASIY00000001	ScWN1R01G403400	760515376	760521606
1A	TraesCS1A02G299100	493919421	493923356	GWHASIY00000001	ScWN1R01G403500	760521541	760524851
1A	TraesCS1A02G299200	494024032	494026393	GWHASIY00000001	ScWN1R01G403600	760744411	760746651
1A	TraesCS1A02G299300	494391592	494392287	GWHASIY00000001	ScWN1R01G403900	761298581	761300054
1A	TraesCS1A02G299400	494437301	494440638	GWHASIY00000001	ScWN1R01G404000	761455123	761458849
1A	TraesCS1A02G299500	494442747	494448514	GWHASIY00000001	ScWN1R01G404100	761459250	761465180
1A	TraesCS1A02G299600	494449856	494452574	GWHASIY00000001	ScWN1R01G404200	761465521	761467693
1A	TraesCS1A02G299900	494715224	494719483	GWHASIY00000001	ScWN1R01G404300	761517179	761521389
1A	TraesCS1A02G300100	495129373	495130893	GWHASIY00000001	ScWN1R01G404600	761824909	761826916
1A	TraesCS1A02G300200	495191440	495193276	GWHASIY00000001	ScWN1R01G404700	762039445	762041630
1A	TraesCS1A02G300300	495284357	495284737	GWHASIY00000001	ScWN1R01G404800	762170936	762171962
1A	TraesCS1A02G300800	495444290	495447580	GWHASIY00000001	ScWN1R01G405400	762771808	762775302
1A	TraesCS1A02G300900	495455275	495456610	GWHASIY00000001	ScWN1R01G406000	762918922	762920535
1A	TraesCS1A02G301000	495487232	495490176	GWHASIY00000001	ScWN1R01G406200	763102920	763105383
1A	TraesCS1A02G301400	495699527	495703459	GWHASIY00000001	ScWN1R01G407600	765285838	765292360
1A	TraesCS1A02G301500	495703638	495705475	GWHASIY00000001	ScWN1R01G407700	765291740	765292587
1A	TraesCS1A02G301600	495706747	495708765	GWHASIY00000001	ScWN1R01G407800	765294924	765296869
1A	TraesCS1A02G301800	496042550	496048839	GWHASIY00000001	ScWN1R01G408100	767461053	767461428
1A	TraesCS1A02G302100	496088755	496090179	GWHASIY00000001	ScWN1R01G409000	769578004	769579107
1A	TraesCS1A02G302200	496122251	496123829	GWHASIY00000001	ScWN1R01G409100	769591531	769592733
1A	TraesCS1A02G302300	496141696	496143473	GWHASIY00000001	ScWN1R01G409200	769593164	769594597
1A	TraesCS1A02G302900	496476714	496479058	GWHASIY00000001	ScWN1R01G409800	770351351	770353826
1A	TraesCS1A02G303100	496631342	496638807	GWHASIY00000001	ScWN1R01G410400	771109614	771118880
1A	TraesCS1A02G303200	496645160	496646178	GWHASIY00000001	ScWN1R01G410500	771134407	771135716
1A	TraesCS1A02G303500	497182100	497182705	GWHASIY00000001	ScWN1R01G410900	771409171	771409795
1A	TraesCS1A02G303600	497192150	497192770	GWHASIY00000001	ScWN1R01G411300	772355423	772356052
1A	TraesCS1A02G303800	497240585	497243734	GWHASIY00000001	ScWN1R01G411400	772689814	772693077
1A	TraesCS1A02G303900	497281374	497283469	GWHASIY00000001	ScWN1R01G411600	772871618	772874350
1A	TraesCS1A02G304000	497345478	497346953	GWHASIY00000001	ScWN1R01G411800	773144916	773146346
1A	TraesCS1A02G304100	497496613	497498901	GWHASIY00000001	ScWN1R01G411900	773246357	773248123
1A	TraesCS1A02G304200	497503763	497509507	GWHASIY00000001	ScWN1R01G412000	773326831	773331868
1A	TraesCS1A02G304300	497511012	497514242	GWHASIY00000001	ScWN1R01G412100	773333779	773336238
1A	TraesCS1A02G304400	497516473	497522797	GWHASIY00000001	ScWN1R01G412200	773336660	773345377
1A	TraesCS1A02G304700	497616948	497623281	GWHASIY00000001	ScWN1R01G413000	773734158	773741096
1A	TraesCS1A02G304800	497750128	497753300	GWHASIY00000001	ScWN1R01G413100	773875804	773879867
1A	TraesCS1A02G304900	497760516	497762475	GWHASIY00000001	ScWN1R01G413200	773902115	773903602
1A	TraesCS1A02G305200	497862698	497868466	GWHASIY00000001	ScWN1R01G413300	774106951	774121829
1A	TraesCS1A02G305300	497902190	497902938	GWHASIY00000001	ScWN1R01G413400	774270830	774272328
1A	TraesCS1A02G305500	498048602	498050847	GWHASIY00000001	ScWN1R01G413500	774462984	774467638
1A	TraesCS1A02G305600	498052810	498055126	GWHASIY00000001	ScWN1R01G413700	774469827	774470687
1A	TraesCS1A02G305700	498138711	498142127	GWHASIY00000001	ScWN1R01G414000	775011450	775014999
1A	TraesCS1A02G305800	498162701	498168173	GWHASIY00000001	ScWN1R01G414100	775023669	775028902
1A	TraesCS1A02G306000	498174286	498175809	GWHASIY00000001	ScWN1R01G414200	775034247	775036151
1A	TraesCS1A02G306100	498176985	498180406	GWHASIY00000001	ScWN1R01G414300	775036881	775039928
1A	TraesCS1A02G306200	498451494	498454124	GWHASIY00000001	ScWN1R01G414400	775394168	775441496
1A	TraesCS1A02G306300	498532631	498536872	GWHASIY00000001	ScWN1R01G414500	775780433	775785126
1A	TraesCS1A02G306400	498537150	498542005	GWHASIY00000001	ScWN1R01G414600	775787392	775790537
1A	TraesCS1A02G306600	498596555	498597648	GWHASIY00000001	ScWN1R01G414800	775954211	775957375
1A	TraesCS1A02G306700	498666745	498668716	GWHASIY00000001	ScWN1R01G414900	775957413	775960009
1A	TraesCS1A02G307200	498802333	498806153	GWHASIY00000001	ScWN1R01G415500	776651157	776654474
1A	TraesCS1A02G307300	498806535	498809142	GWHASIY00000001	ScWN1R01G415600	776655743	776657950
1A	TraesCS1A02G307400	498809336	498811616	GWHASIY00000001	ScWN1R01G415700	776658243	776660576
1A	TraesCS1A02G307800	499194444	499196325	GWHASIY00000001	ScWN1R01G416200	777104536	777106497
1A	TraesCS1A02G308000	499442990	499445475	GWHASIY00000001	ScWN1R01G416700	778031679	778033728
1A	TraesCS1A02G308100	499446387	499451521	GWHASIY00000001	ScWN1R01G416800	778035534	778039680
1A	TraesCS1A02G308200	499616444	499617673	GWHASIY00000001	ScWN1R01G416900	778391996	778393697
1A	TraesCS1A02G308300	499620770	499626718	GWHASIY00000001	ScWN1R01G417000	778415245	778421464
1A	TraesCS1A02G308400	499631910	499635857	GWHASIY00000001	ScWN1R01G417100	778429408	778434005
1A	TraesCS1A02G308500	499735832	499737030	GWHASIY00000001	ScWN1R01G417200	778565273	778566638
1A	TraesCS1A02G308700	499783051	499784093	GWHASIY00000001	ScWN1R01G417300	778755887	778756345
1A	TraesCS1A02G308800	499785000	499785395	GWHASIY00000001	ScWN1R01G417400	778757655	778759542
1A	TraesCS1A02G308900	499794933	499798461	GWHASIY00000001	ScWN1R01G417500	778814333	778817960
1A	TraesCS1A02G309000	499807479	499809182	GWHASIY00000001	ScWN1R01G417600	779023354	779024833
1A	TraesCS1A02G309200	499979280	499983095	GWHASIY00000001	ScWN1R01G418100	779227661	779241189
1A	TraesCS1A02G309300	500285745	500286595	GWHASIY00000001	ScWN1R01G418200	779586358	779587125
1A	TraesCS1A02G309400	500341220	500343586	GWHASIY00000001	ScWN1R01G418300	779849277	779851831
1A	TraesCS1A02G309500	500363901	500367957	GWHASIY00000001	ScWN1R01G419500	781052709	781068087
1A	TraesCS1A02G309600	500560114	500562057	GWHASIY00000001	ScWN1R01G419600	781227980	781229880
1A	TraesCS1A02G309700	500562650	500566053	GWHASIY00000001	ScWN1R01G419700	781230382	781233624
1A	TraesCS1A02G310000	500826084	500827720	GWHASIY00000001	ScWN1R01G420000	781705142	781706883
1A	TraesCS1A02G310100	500828042	500833457	GWHASIY00000001	ScWN1R01G420100	781705821	781713590
1A	TraesCS1A02G310300	500960302	500962329	GWHASIY00000001	ScWN1R01G420300	781990544	781992594
1A	TraesCS1A02G310400	500988424	500989973	GWHASIY00000001	ScWN1R01G420400	782494641	782497030
1A	TraesCS1A02G310500	501026260	501031427	GWHASIY00000001	ScWN1R01G420500	782562842	782567616
1A	TraesCS1A02G310600	501035064	501039351	GWHASIY00000001	ScWN1R01G420600	782568027	782573811
1A	TraesCS1A02G310700	501701967	501707884	GWHASIY00000001	ScWN1R01G420700	782795379	782801639
1A	TraesCS1A02G311000	502677635	502679580	GWHASIY00000001	ScWN1R01G421600	783733627	783735954
1A	TraesCS1A02G311400	503307415	503315657	GWHASIY00000001	ScWN1R01G422100	784605072	784613732
1A	TraesCS1A02G312300	504270809	504284581	GWHASIY00000001	ScWN1R01G423100	785606342	785616585
1A	TraesCS1A02G312400	504313051	504315953	GWHASIY00000001	ScWN1R01G423200	785631335	785637028
1A	TraesCS1A02G312600	504578903	504581605	GWHASIY00000001	ScWN1R01G423300	786173105	786175793
1A	TraesCS1A02G312700	504612656	504616703	GWHASIY00000001	ScWN1R01G423400	786182346	786186448
1A	TraesCS1A02G312800	504631539	504633090	GWHASIY00000001	ScWN1R01G423600	786196937	786197983
1A	TraesCS1A02G312900	504702525	504703172	GWHASIY00000001	ScWN1R01G423700	786261746	786262403
1A	TraesCS1A02G313200	505268095	505270519	GWHASIY00000001	ScWN1R01G424000	787344271	787346041
1A	TraesCS1A02G313300	505271480	505273532	GWHASIY00000001	ScWN1R01G424100	787347066	787350115
1A	TraesCS1A02G313400	505277587	505278984	GWHASIY00000001	ScWN1R01G424200	787353708	787379079
1A	TraesCS1A02G313500	505282451	505286315	GWHASIY00000001	ScWN1R01G424300	787466515	787475280
1A	TraesCS1A02G313600	505337810	505339087	GWHASIY00000001	ScWN1R01G424700	787536315	787537949
1A	TraesCS1A02G313700	505468295	505472796	GWHASIY00000001	ScWN1R01G424800	787711613	787719294
1A	TraesCS1A02G313800	505479592	505480930	GWHASIY00000001	ScWN1R01G424900	787737064	787738092
1A	TraesCS1A02G314000	505537919	505541035	GWHASIY00000001	ScWN1R01G425100	787769475	787774214
1A	TraesCS1A02G314100	505668859	505679837	GWHASIY00000001	ScWN1R01G425200	788085065	788096460
1A	TraesCS1A02G314200	505680794	505681360	GWHASIY00000001	ScWN1R01G425300	788098900	788100052
1A	TraesCS1A02G314300	505924971	505926207	GWHASIY00000001	ScWN1R01G425400	788630001	788631112
1A	TraesCS1A02G314400	506281816	506286607	GWHASIY00000001	ScWN1R01G425600	788875287	788880268
1A	TraesCS1A02G314500	506288259	506294277	GWHASIY00000001	ScWN1R01G425700	788896825	788897483
1A	TraesCS1A02G314900	506480518	506493666	GWHASIY00000001	ScWN1R01G425900	789265719	789266385
1A	TraesCS1A02G315100	506540950	506542229	GWHASIY00000001	ScWN1R01G426500	789435564	789436649
1A	TraesCS1A02G315200	506553425	506557971	GWHASIY00000001	ScWN1R01G426600	789438625	789451985
1A	TraesCS1A02G315400	506998391	507003396	GWHASIY00000001	ScWN1R01G426800	789740994	789746264
1A	TraesCS1A02G315500	507076346	507078746	GWHASIY00000001	ScWN1R01G426900	789775914	789778297
1A	TraesCS1A02G315600	507078983	507084348	GWHASIY00000001	ScWN1R01G427000	789778390	789783453
1A	TraesCS1A02G316200	508214411	508214940	GWHASIY00000001	ScWN1R01G427800	791096686	791097174
1A	TraesCS1A02G316300	508273915	508274382	GWHASIY00000001	ScWN1R01G427900	791100429	791101270
1A	TraesCS1A02G317900	509036504	509038028	GWHASIY00000001	ScWN1R01G429400	792523254	792524901
1A	TraesCS1A02G318100	509541578	509541892	GWHASIY00000001	ScWN1R01G429800	792696322	792697844
1A	TraesCS1A02G319000	510280764	510282530	GWHASIY00000001	ScWN1R01G432400	794424866	794426465
1A	TraesCS1A02G319100	510282724	510286786	GWHASIY00000001	ScWN1R01G432500	794427028	794430731
1A	TraesCS1A02G320200	510828730	510831282	GWHASIY00000001	ScWN1R01G432800	794761992	794764571
1A	TraesCS1A02G320400	511009417	511015060	GWHASIY00000001	ScWN1R01G432900	795577286	795592606
1A	TraesCS1A02G320600	511145933	511146886	GWHASIY00000001	ScWN1R01G433100	795641161	795661718
1A	TraesCS1A02G321000	511481306	511484164	GWHASIY00000001	ScWN1R01G433500	796330585	796333355
1A	TraesCS1A02G321100	511499769	511502581	GWHASIY00000001	ScWN1R01G433600	796373152	796376017
1A	TraesCS1A02G321800	512652346	512653512	GWHASIY00000001	ScWN1R01G434200	796916415	796917308
1A	TraesCS1A02G321900	512654234	512658884	GWHASIY00000001	ScWN1R01G434300	796978453	796982498
1A	TraesCS1A02G322100	512867153	512870409	GWHASIY00000001	ScWN1R01G434500	797069668	797072890
1A	TraesCS1A02G322800	513637654	513639670	GWHASIY00000001	ScWN1R01G434800	797180931	797183363
1A	TraesCS1A02G322900	513648265	513649761	GWHASIY00000001	ScWN1R01G435800	798708944	798710860
1A	TraesCS1A02G323000	513660647	513662413	GWHASIY00000001	ScWN1R01G436600	799701717	799704021
1A	TraesCS1A02G323200	513717837	513726937	GWHASIY00000001	ScWN1R01G437200	800577634	800589830
1A	TraesCS1A02G323300	513732695	513734048	GWHASIY00000001	ScWN1R01G437300	800718479	800719309
1A	TraesCS1A02G323400	513735376	513739658	GWHASIY00000001	ScWN1R01G437400	800721049	800725694
1A	TraesCS1A02G323500	513879955	513894399	GWHASIY00000001	ScWN1R01G437500	801173915	801189726
1A	TraesCS1A02G323600	514135811	514138662	GWHASIY00000001	ScWN1R01G437900	801514970	801518602
1A	TraesCS1A02G323700	514537317	514538874	GWHASIY00000001	ScWN1R01G438200	802313904	802315115
1A	TraesCS1A02G324000	514690116	514692269	GWHASIY00000001	ScWN1R01G438500	802662450	802664568
1A	TraesCS1A02G324100	514700785	514702115	GWHASIY00000001	ScWN1R01G438600	802842312	802843654
1A	TraesCS1A02G324800	515545297	515555223	GWHASIY00000001	ScWN1R01G438700	802898334	802910890
1A	TraesCS1A02G324900	515588528	515591287	GWHASIY00000001	ScWN1R01G439200	804349553	804353449
1A	TraesCS1A02G325100	516040780	516041316	GWHASIY00000001	ScWN1R01G439500	804919232	804919714
1A	TraesCS1A02G326100	516586125	516587361	GWHASIY00000001	ScWN1R01G440400	806241291	806242388
1A	TraesCS1A02G327700	517095424	517101137	GWHASIY00000001	ScWN1R01G441900	807291318	807296944
1A	TraesCS1A02G327600	517096424	517096741	GWHASIY00000001	ScWN1R01G442000	807295423	807295740
1A	TraesCS1A02G328200	517400113	517405386	GWHASIY00000001	ScWN1R01G443300	808157367	808162149
1A	TraesCS1A02G328300	517408815	517413636	GWHASIY00000001	ScWN1R01G444300	809295057	809299471
1A	TraesCS1A02G328700	517509244	517518349	GWHASIY00000001	ScWN1R01G444400	809511747	809522185
1A	TraesCS1A02G328800	517519807	517520544	GWHASIY00000001	ScWN1R01G444500	809523823	809525228
1A	TraesCS1A02G329200	518015077	518021797	GWHASIY00000001	ScWN1R01G444600	810286850	810294046
1A	TraesCS1A02G329300	518046191	518047641	GWHASIY00000001	ScWN1R01G444700	810409044	810413206
1A	TraesCS1A02G329400	518058089	518085731	GWHASIY00000001	ScWN1R01G444800	810513934	810541849
1A	TraesCS1A02G329500	518472562	518474295	GWHASIY00000001	ScWN1R01G445000	811111379	811113489
1A	TraesCS1A02G329600	518662992	518667158	GWHASIY00000001	ScWN1R01G445100	811135909	811141146
1A	TraesCS1A02G329700	518682557	518682907	GWHASIY00000001	ScWN1R01G445200	811153227	811153571
1A	TraesCS1A02G329900	518808509	518813919	GWHASIY00000001	ScWN1R01G445700	811478115	811483793
1A	TraesCS1A02G330000	518861709	518862059	GWHASIY00000001	ScWN1R01G445800	811576439	811576883
1A	TraesCS1A02G330100	518953205	518955924	GWHASIY00000001	ScWN1R01G445900	811696497	811698451
1A	TraesCS1A02G330200	518971862	518974434	GWHASIY00000001	ScWN1R01G446000	811702044	811704023
1A	TraesCS1A02G330300	518975284	518982097	GWHASIY00000001	ScWN1R01G446100	811705199	811716209
1A	TraesCS1A02G330400	518986893	518988201	GWHASIY00000001	ScWN1R01G446200	811725232	811727970
1A	TraesCS1A02G330500	519251822	519258584	GWHASIY00000001	ScWN1R01G446300	812026084	812035462
1A	TraesCS1A02G330700	519620475	519629516	GWHASIY00000001	ScWN1R01G447700	813523664	813538016
1A	TraesCS1A02G330800	519848872	519850542	GWHASIY00000001	ScWN1R01G447800	813544250	813546521
1A	TraesCS1A02G331100	520122891	520125966	GWHASIY00000001	ScWN1R01G447900	813614569	813617797
1A	TraesCS1A02G331200	520337993	520344774	GWHASIY00000001	ScWN1R01G448000	813669006	813675636
1A	TraesCS1A02G331700	520412916	520417089	GWHASIY00000001	ScWN1R01G448100	814051009	814055500
1A	TraesCS1A02G332000	520763140	520764091	GWHASIY00000001	ScWN1R01G448500	816222880	816225248
1A	TraesCS1A02G332400	520810335	520814520	GWHASIY00000001	ScWN1R01G448800	816463860	816468460
1A	TraesCS1A02G332500	520819952	520822444	GWHASIY00000001	ScWN1R01G449700	818035844	818038356
1A	TraesCS1A02G332600	520938291	520940709	GWHASIY00000001	ScWN1R01G449900	818507381	818510061
1A	TraesCS1A02G332800	521256437	521260120	GWHASIY00000001	ScWN1R01G450000	818783759	818787535
1A	TraesCS1A02G332900	521269653	521274466	GWHASIY00000001	ScWN1R01G450200	819165643	819170906
1A	TraesCS1A02G333000	521275806	521279686	GWHASIY00000001	ScWN1R01G450300	819172199	819176208
1A	TraesCS1A02G333200	521289502	521292366	GWHASIY00000001	ScWN1R01G450400	819240920	819244464
1A	TraesCS1A02G333400	521322211	521323613	GWHASIY00000001	ScWN1R01G450500	819247619	819248037
1A	TraesCS1A02G333500	521323895	521334581	GWHASIY00000001	ScWN1R01G450600	819248429	819251422
1A	TraesCS1A02G333600	521331628	521333842	GWHASIY00000001	ScWN1R01G450700	819396768	819398412
1A	TraesCS1A02G333700	521337020	521340794	GWHASIY00000001	ScWN1R01G450800	819400783	819404468
1A	TraesCS1A02G334000	521673578	521675221	GWHASIY00000001	ScWN1R01G451100	819919626	819921066
1A	TraesCS1A02G334700	521977589	521979551	GWHASIY00000001	ScWN1R01G451900	821458781	821461467
1A	TraesCS1A02G335100	522239104	522243100	GWHASIY00000001	ScWN1R01G452600	822731027	822733781
1A	TraesCS1A02G335500	522509275	522510932	GWHASIY00000001	ScWN1R01G452800	823055655	823063394
1A	TraesCS1A02G335900	522950013	522953483	GWHASIY00000001	ScWN1R01G452900	823355251	823359412
1A	TraesCS1A02G336000	522954462	522958922	GWHASIY00000001	ScWN1R01G453000	823359951	823364515
1A	TraesCS1A02G336100	522964517	522968056	GWHASIY00000001	ScWN1R01G453200	823370449	823374299
1A	TraesCS1A02G336200	522972095	522973618	GWHASIY00000001	ScWN1R01G453300	823377186	823378562
1A	TraesCS1A02G337200	526737881	526738237	GWHASIY00000001	ScWN1R01G454000	824438038	824438391
1A	TraesCS1A02G337800	527174405	527178618	GWHASIY00000001	ScWN1R01G454200	824470271	824473649
1A	TraesCS1A02G337900	527179419	527181217	GWHASIY00000001	ScWN1R01G454300	824474268	824476115
1A	TraesCS1A02G338000	527757783	527758231	GWHASIY00000001	ScWN1R01G454500	825288056	825288487
1A	TraesCS1A02G338100	527890246	527891277	GWHASIY00000001	ScWN1R01G454700	825334926	825336196
1A	TraesCS1A02G338200	527950264	527955845	GWHASIY00000001	ScWN1R01G454900	825653858	825659448
1A	TraesCS1A02G338300	527959069	527963272	GWHASIY00000001	ScWN1R01G455000	825660432	825664878
1A	TraesCS1A02G338400	527974245	527974801	GWHASIY00000001	ScWN1R01G455100	825713117	825715075
1A	TraesCS1A02G338500	528063693	528073298	GWHASIY00000001	ScWN1R01G455400	825885014	825888648
1A	TraesCS1A02G338600	528064927	528067271	GWHASIY00000001	ScWN1R01G455500	825886474	825887901
1A	TraesCS1A02G338900	528665411	528674079	GWHASIY00000001	ScWN1R01G455700	826034493	826041866
1A	TraesCS1A02G339100	529126241	529126690	GWHASIY00000001	ScWN1R01G455800	826329357	826330634
1A	TraesCS1A02G339200	529242438	529243257	GWHASIY00000001	ScWN1R01G455900	826668438	826669597
1A	TraesCS1A02G339300	529244047	529249909	GWHASIY00000001	ScWN1R01G456000	826670009	826676478
1A	TraesCS1A02G339400	529664143	529665828	GWHASIY00000001	ScWN1R01G456400	827171454	827173114
1A	TraesCS1A02G339500	529666048	529671485	GWHASIY00000001	ScWN1R01G456500	827173240	827178562
1A	TraesCS1A02G339600	530170540	530174060	GWHASIY00000001	ScWN1R01G456700	827453926	827458277
1A	TraesCS1A02G339700	530176569	530178328	GWHASIY00000001	ScWN1R01G456800	827509145	827510812
1A	TraesCS1A02G339800	530203238	530208368	GWHASIY00000001	ScWN1R01G456900	827668772	827673933
1A	TraesCS1A02G339900	530210522	530217808	GWHASIY00000001	ScWN1R01G457000	827861511	827869113
1A	TraesCS1A02G340000	530232382	530237381	GWHASIY00000001	ScWN1R01G457100	827873817	827877878
1A	TraesCS1A02G340100	530257082	530260545	GWHASIY00000001	ScWN1R01G457200	827879316	827882404
1A	TraesCS1A02G340300	530515730	530523983	GWHASIY00000001	ScWN1R01G457900	828471507	828489486
1A	TraesCS1A02G340400	530593686	530600419	GWHASIY00000001	ScWN1R01G458100	828538673	828545186
1A	TraesCS1A02G340600	530728795	530731511	GWHASIY00000001	ScWN1R01G458300	828616214	828618507
1A	TraesCS1A02G341000	530808740	530809506	GWHASIY00000001	ScWN1R01G458600	828802164	828803242
1A	TraesCS1A02G341200	530883540	530884786	GWHASIY00000001	ScWN1R01G458800	829054016	829055596
1A	TraesCS1A02G341300	531023766	531028367	GWHASIY00000001	ScWN1R01G459100	829389465	829393461
1A	TraesCS1A02G341400	531047359	531049493	GWHASIY00000001	ScWN1R01G459200	829509960	829512311
1A	TraesCS1A02G341600	531222220	531224465	GWHASIY00000001	ScWN1R01G459400	829587110	829591128
1A	TraesCS1A02G341800	531239154	531242108	GWHASIY00000001	ScWN1R01G459600	829819582	829822420
1A	TraesCS1A02G342000	531366927	531368375	GWHASIY00000001	ScWN1R01G460000	830015574	830016982
1A	TraesCS1A02G342500	531603600	531612319	GWHASIY00000001	ScWN1R01G460200	830164836	830168802
1A	TraesCS1A02G342600	531607410	531612319	GWHASIY00000001	ScWN1R01G460300	830168551	830172718
1A	TraesCS1A02G342700	531642287	531644539	GWHASIY00000001	ScWN1R01G460400	830211298	830213647
1A	TraesCS1A02G342800	531645592	531645996	GWHASIY00000001	ScWN1R01G460500	830214734	830216338
1A	TraesCS1A02G030100	14045678	14056197	GWHASIY00000001	ScWN1R01G028200	20204156	20210689
1A	TraesCS1A02G030200	14062865	14065309	GWHASIY00000001	ScWN1R01G028300	20205037	20207363
1A	TraesCS1A02G032600	15186784	15188345	GWHASIY00000001	ScWN1R01G030800	21130059	21131528
1A	TraesCS1A02G033100	15438125	15441465	GWHASIY00000001	ScWN1R01G030900	21183822	21185987
1A	TraesCS1A02G033200	15516524	15518456	GWHASIY00000001	ScWN1R01G031000	21364226	21366371
1A	TraesCS1A02G033300	16038484	16040057	GWHASIY00000001	ScWN1R01G031200	21633658	21635110
1A	TraesCS1A02G033501	16373919	16375124	GWHASIY00000001	ScWN1R01G031900	22173280	22177610
1A	TraesCS1A02G033500	16388445	16391082	GWHASIY00000001	ScWN1R01G032000	22202650	22205058
1A	TraesCS1A02G033700	16425345	16428037	GWHASIY00000001	ScWN1R01G032500	22340756	22343709
1A	TraesCS1A02G033800	16432376	16436883	GWHASIY00000001	ScWN1R01G032600	22361712	22366514
1A	TraesCS1A02G034000	16838175	16839176	GWHASIY00000001	ScWN1R01G032900	22988621	22989283
1A	TraesCS1A02G034300	16931434	16934477	GWHASIY00000001	ScWN1R01G034500	24026223	24030292
1A	TraesCS1A02G034500	17239466	17243131	GWHASIY00000001	ScWN1R01G034700	24206978	24209969
1A	TraesCS1A02G034900	18084260	18087458	GWHASIY00000001	ScWN1R01G034900	24325155	24326715
1A	TraesCS1A02G035000	18289937	18293936	GWHASIY00000001	ScWN1R01G035000	24329598	24335290
1A	TraesCS1A02G035100	18310849	18312699	GWHASIY00000001	ScWN1R01G035100	24354252	24357237
1A	TraesCS1A02G035300	18486339	18489620	GWHASIY00000001	ScWN1R01G035300	24874185	24877472
1A	TraesCS1A02G035700	19891661	19894572	GWHASIY00000001	ScWN1R01G035700	25396307	25398774
1A	TraesCS1A02G035900	19929936	19933705	GWHASIY00000001	ScWN1R01G036700	26718441	26723051
1A	TraesCS1A02G036000	20028172	20031117	GWHASIY00000001	ScWN1R01G036900	27125660	27128627
1A	TraesCS1A02G036100	20091099	20094848	GWHASIY00000001	ScWN1R01G037400	27520388	27524276
1A	TraesCS1A02G036300	20179711	20183942	GWHASIY00000001	ScWN1R01G037700	27862801	27867329
1A	TraesCS1A02G036700	20415992	20419223	GWHASIY00000001	ScWN1R01G037800	27987023	27990233
1A	TraesCS1A02G037100	20872419	20873501	GWHASIY00000001	ScWN1R01G038000	28064432	28066205
1A	TraesCS1A02G037200	20879444	20880129	GWHASIY00000001	ScWN1R01G038300	28412083	28412613
1A	TraesCS1A02G037300	20888601	20889881	GWHASIY00000001	ScWN1R01G038400	28414581	28440061
1A	TraesCS1A02G037400	20893785	20898393	GWHASIY00000001	ScWN1R01G038500	28892572	28897334
1A	TraesCS1A02G037500	20913437	20914089	GWHASIY00000001	ScWN1R01G038800	29123091	29123591
1A	TraesCS1A02G037600	20917920	20919534	GWHASIY00000001	ScWN1R01G039200	29336281	29337985
1A	TraesCS1A02G037700	20924887	20932614	GWHASIY00000001	ScWN1R01G039500	29565128	29567696
1A	TraesCS1A02G037800	20935423	20938081	GWHASIY00000001	ScWN1R01G039700	29672327	29675182
1A	TraesCS1A02G039200	21322246	21335307	GWHASIY00000001	ScWN1R01G041000	30845776	30856974
1A	TraesCS1A02G039300	21400354	21406196	GWHASIY00000001	ScWN1R01G041400	31483390	31489167
1A	TraesCS1A02G039800	21985330	21987056	GWHASIY00000001	ScWN1R01G042100	32290459	32291862
1A	TraesCS1A02G040100	22074137	22076882	GWHASIY00000001	ScWN1R01G042300	32450435	32459234
1A	TraesCS1A02G040400	22287727	22291553	GWHASIY00000001	ScWN1R01G042600	32647240	32651583
1A	TraesCS1A02G040500	22291726	22293776	GWHASIY00000001	ScWN1R01G042700	32651659	32653158
1A	TraesCS1A02G040600	22294835	22301515	GWHASIY00000001	ScWN1R01G042800	32655604	32661651
1A	TraesCS1A02G040700	22329072	22332422	GWHASIY00000001	ScWN1R01G042900	32662483	32665982
1A	TraesCS1A02G040900	22534635	22536459	GWHASIY00000001	ScWN1R01G043100	33594366	33596293
1A	TraesCS1A02G042700	23339466	23340670	GWHASIY00000001	ScWN1R01G044200	35719412	35720734
1A	TraesCS1A02G042800	23420851	23422572	GWHASIY00000001	ScWN1R01G044800	36345011	36347335
1A	TraesCS1A02G043200	23966033	23970147	GWHASIY00000001	ScWN1R01G045300	36924296	36929885
1A	TraesCS1A02G043500	24246271	24248353	GWHASIY00000001	ScWN1R01G046200	37917515	37919912
1A	TraesCS1A02G043600	24319202	24321534	GWHASIY00000001	ScWN1R01G046300	37981403	37989197
1A	TraesCS1A02G043900	24336654	24340722	GWHASIY00000001	ScWN1R01G046800	38459691	38464543
1A	TraesCS1A02G044200	24943572	24946478	GWHASIY00000001	ScWN1R01G046900	38493114	38496905
1A	TraesCS1A02G044400	25479523	25485325	GWHASIY00000001	ScWN1R01G047200	38540332	38545160
1A	TraesCS1A02G044500	25541970	25545141	GWHASIY00000001	ScWN1R01G047400	38653902	38659636
1A	TraesCS1A02G044600	25545346	25546110	GWHASIY00000001	ScWN1R01G047500	38660086	38660950
1A	TraesCS1A02G044700	25679192	25680091	GWHASIY00000001	ScWN1R01G047600	38749922	38751267
1A	TraesCS1A02G044800	25701413	25709229	GWHASIY00000001	ScWN1R01G047700	38778258	38785864
1A	TraesCS1A02G044900	25710162	25714282	GWHASIY00000001	ScWN1R01G047800	38787115	38792048
1A	TraesCS1A02G045400	26965566	26971307	GWHASIY00000001	ScWN1R01G048300	39888616	39895670
1A	TraesCS1A02G046500	28610241	28620653	GWHASIY00000001	ScWN1R01G050000	41797532	41806637
1A	TraesCS1A02G046800	28708159	28710773	GWHASIY00000001	ScWN1R01G050100	41855996	41859225
1A	TraesCS1A02G046900	28716139	28717569	GWHASIY00000001	ScWN1R01G050200	41863909	41865393
1A	TraesCS1A02G047400	29280019	29280854	GWHASIY00000001	ScWN1R01G051800	43514522	43514960
1A	TraesCS1A02G047500	29607628	29612226	GWHASIY00000001	ScWN1R01G051900	43664533	43668481
1A	TraesCS1A02G047700	29787459	29789010	GWHASIY00000001	ScWN1R01G052100	43694918	43696447
1A	TraesCS1A02G048000	29796504	29798640	GWHASIY00000001	ScWN1R01G052200	43698459	43700729
1A	TraesCS1A02G048100	29800306	29802574	GWHASIY00000001	ScWN1R01G052300	43701730	43704962
1A	TraesCS1A02G048300	30117845	30120916	GWHASIY00000001	ScWN1R01G053200	44001715	44004745
1A	TraesCS1A02G048400	30139544	30142245	GWHASIY00000001	ScWN1R01G053300	44005638	44011195
1A	TraesCS1A02G048700	30196596	30197675	GWHASIY00000001	ScWN1R01G053800	44425491	44426806
1A	TraesCS1A02G048900	30294166	30295059	GWHASIY00000001	ScWN1R01G054000	44538732	44539376
1A	TraesCS1A02G049600	31252424	31254526	GWHASIY00000001	ScWN1R01G055700	47019668	47022344
1A	TraesCS1A02G049700	31779184	31781938	GWHASIY00000001	ScWN1R01G055800	47387703	47392050
1A	TraesCS1A02G050100	32084707	32089178	GWHASIY00000001	ScWN1R01G056300	47790274	47794734
1A	TraesCS1A02G050200	32111053	32112972	GWHASIY00000001	ScWN1R01G056400	47849537	47851461
1A	TraesCS1A02G050300	32186072	32187086	GWHASIY00000001	ScWN1R01G056500	47857161	47859489
1A	TraesCS1A02G050400	32260043	32262299	GWHASIY00000001	ScWN1R01G056600	47938495	47940881
1A	TraesCS1A02G050600	32291317	32292106	GWHASIY00000001	ScWN1R01G056700	47961748	47972843
1A	TraesCS1A02G051700	33370767	33373330	GWHASIY00000001	ScWN1R01G057100	48566998	48569755
1A	TraesCS1A02G051800	33373636	33374973	GWHASIY00000001	ScWN1R01G057200	48574307	48575502
1A	TraesCS1A02G051900	33375413	33377767	GWHASIY00000001	ScWN1R01G057300	48576454	48578249
1A	TraesCS1A02G052000	33397501	33398955	GWHASIY00000001	ScWN1R01G057400	48767843	48769138
1A	TraesCS1A02G052300	34406139	34410005	GWHASIY00000001	ScWN1R01G057500	48924710	48930652
1A	TraesCS1A02G052500	34534324	34535078	GWHASIY00000001	ScWN1R01G057700	48982136	48982877
1A	TraesCS1A02G052600	34707319	34708072	GWHASIY00000001	ScWN1R01G057800	49007678	49012214
1A	TraesCS1A02G053200	35296615	35297621	GWHASIY00000001	ScWN1R01G059300	51600286	51601263
1A	TraesCS1A02G054000	35542718	35543825	GWHASIY00000001	ScWN1R01G059600	52181830	52183078
1A	TraesCS1A02G054400	35937734	35944326	GWHASIY00000001	ScWN1R01G059800	52244215	52250959
1A	TraesCS1A02G054500	36171530	36174659	GWHASIY00000001	ScWN1R01G060000	52552319	52557038
1A	TraesCS1A02G055400	36561933	36569908	GWHASIY00000001	ScWN1R01G060200	52874634	52882540
1A	TraesCS1A02G055900	36620347	36621713	GWHASIY00000001	ScWN1R01G060500	53040116	53042382
1A	TraesCS1A02G056100	36761839	36763635	GWHASIY00000001	ScWN1R01G060600	53085562	53088266
1A	TraesCS1A02G056200	36765924	36766338	GWHASIY00000001	ScWN1R01G060700	53097302	53098365
1A	TraesCS1A02G056500	36772140	36774424	GWHASIY00000001	ScWN1R01G060900	53101212	53104215
1A	TraesCS1A02G056600	36776373	36780640	GWHASIY00000001	ScWN1R01G061000	53107188	53110085
1A	TraesCS1A02G056700	36794163	36794789	GWHASIY00000001	ScWN1R01G061100	53111275	53116429
1A	TraesCS1A02G057000	37439847	37460883	GWHASIY00000001	ScWN1R01G061700	53556516	53559218
1A	TraesCS1A02G057300	37502130	37504986	GWHASIY00000001	ScWN1R01G064400	56268589	56271075
1A	TraesCS1A02G058200	38711994	38715061	GWHASIY00000001	ScWN1R01G065300	57076035	57078716
1A	TraesCS1A02G058300	38717933	38718693	GWHASIY00000001	ScWN1R01G065400	57082195	57082512
1A	TraesCS1A02G058400	38730810	38733500	GWHASIY00000001	ScWN1R01G065600	57807240	57812051
1A	TraesCS1A02G058500	39348700	39357763	GWHASIY00000001	ScWN1R01G065900	58084370	58088845
1A	TraesCS1A02G058600	39402527	39408383	GWHASIY00000001	ScWN1R01G066000	58153027	58158961
1A	TraesCS1A02G058700	39402991	39410027	GWHASIY00000001	ScWN1R01G066100	58156576	58160750
1A	TraesCS1A02G058800	39635757	39637187	GWHASIY00000001	ScWN1R01G066400	58316776	58318038
1A	TraesCS1A02G058900	39649614	39651876	GWHASIY00000001	ScWN1R01G066900	58825188	58829427
1A	TraesCS1A02G059100	39870474	39872241	GWHASIY00000001	ScWN1R01G067100	59070002	59071613
1A	TraesCS1A02G059600	40899115	40901290	GWHASIY00000001	ScWN1R01G067400	59163789	59165392
1A	TraesCS1A02G060200	41366887	41368490	GWHASIY00000001	ScWN1R01G068100	60290347	60292091
1A	TraesCS1A02G060600	41740301	41745063	GWHASIY00000001	ScWN1R01G068300	60385585	60390220
1A	TraesCS1A02G060700	41747501	41750050	GWHASIY00000001	ScWN1R01G068500	60431718	60434215
1A	TraesCS1A02G061100	41900965	41901385	GWHASIY00000001	ScWN1R01G069300	61551387	61552053
1A	TraesCS1A02G061200	41906108	41906887	GWHASIY00000001	ScWN1R01G069500	61648967	61649632
1A	TraesCS1A02G061800	42279404	42279919	GWHASIY00000001	ScWN1R01G070500	62258366	62258914
1A	TraesCS1A02G062500	42670658	42671830	GWHASIY00000001	ScWN1R01G071200	64174753	64175656
1A	TraesCS1A02G064200	45854057	45858080	GWHASIY00000001	ScWN1R01G072300	65932280	66008412
1A	TraesCS1A02G064800	47185808	47194404	GWHASIY00000001	ScWN1R01G072800	67122040	67131767
1A	TraesCS1A02G064900	47201867	47207696	GWHASIY00000001	ScWN1R01G073000	67544863	67548498
1A	TraesCS1A02G065300	47578260	47587723	GWHASIY00000001	ScWN1R01G073400	67702386	67712963
1A	TraesCS1A02G065400	47799453	47806227	GWHASIY00000001	ScWN1R01G073500	67784758	67792115
1A	TraesCS1A02G065900	48703230	48707143	GWHASIY00000001	ScWN1R01G074000	69142645	69143463
1A	TraesCS1A02G066000	48725181	48730230	GWHASIY00000001	ScWN1R01G074100	69146666	69152078
1A	TraesCS1A02G066200	48783668	48786472	GWHASIY00000001	ScWN1R01G074200	69604858	69607083
1A	TraesCS1A02G066300	48966062	48979283	GWHASIY00000001	ScWN1R01G074400	69882802	69890735
1A	TraesCS1A02G066700	49096241	49100322	GWHASIY00000001	ScWN1R01G074500	69954408	69994116
1A	TraesCS1A02G066800	49099224	49103221	GWHASIY00000001	ScWN1R01G074600	69989858	69998433
1A	TraesCS1A02G066900	49149510	49154022	GWHASIY00000001	ScWN1R01G074700	70046378	70050938
1A	TraesCS1A02G067200	49251327	49254104	GWHASIY00000001	ScWN1R01G074800	70064395	70067257
1A	TraesCS1A02G067300	49269259	49288855	GWHASIY00000001	ScWN1R01G074900	70176195	70196038
1A	TraesCS1A02G067900	49361011	49363692	GWHASIY00000001	ScWN1R01G075500	70576172	70578809
1A	TraesCS1A02G068000	49365311	49367228	GWHASIY00000001	ScWN1R01G075600	70581366	70583231
1A	TraesCS1A02G068400	49896641	49897878	GWHASIY00000001	ScWN1R01G075800	71734500	71735612
1A	TraesCS1A02G068600	49967321	49971213	GWHASIY00000001	ScWN1R01G076000	72289018	72291832
1A	TraesCS1A02G069300	51700021	51707185	GWHASIY00000001	ScWN1R01G076300	72540827	72548271
1A	TraesCS1A02G069500	52228530	52232086	GWHASIY00000001	ScWN1R01G076400	72898043	72901735
1A	TraesCS1A02G069600	52235911	52238246	GWHASIY00000001	ScWN1R01G076500	72904819	72907493
1A	TraesCS1A02G069700	52453835	52459566	GWHASIY00000001	ScWN1R01G076600	73164606	73171097
1A	TraesCS1A02G069800	52471905	52483350	GWHASIY00000001	ScWN1R01G076700	73245256	73247948
1A	TraesCS1A02G069900	52519641	52520791	GWHASIY00000001	ScWN1R01G076800	73400423	73401664
1A	TraesCS1A02G070200	53022367	53027095	GWHASIY00000001	ScWN1R01G077200	73761317	73766629
1A	TraesCS1A02G070300	53032274	53037595	GWHASIY00000001	ScWN1R01G077300	73767453	73771832
1A	TraesCS1A02G070400	53187274	53189460	GWHASIY00000001	ScWN1R01G077400	73937976	73939907
1A	TraesCS1A02G070600	53454198	53457285	GWHASIY00000001	ScWN1R01G077500	74166017	74169765
1A	TraesCS1A02G070700	53471544	53473048	GWHASIY00000001	ScWN1R01G077700	74283568	74284659
1A	TraesCS1A02G070900	53674852	53677477	GWHASIY00000001	ScWN1R01G077900	74907298	74911171
1A	TraesCS1A02G071100	53850045	53859233	GWHASIY00000001	ScWN1R01G078000	74928751	74936193
1A	TraesCS1A02G071300	53903909	53912680	GWHASIY00000001	ScWN1R01G078200	75253595	75262367
1A	TraesCS1A02G071657	54015302	54019064	GWHASIY00000001	ScWN1R01G078500	75698772	75707542
1A	TraesCS1A02G071700	54022014	54027441	GWHASIY00000001	ScWN1R01G078600	75910889	75916641
1A	TraesCS1A02G071800	54074821	54077829	GWHASIY00000001	ScWN1R01G078700	75953802	75958299
1A	TraesCS1A02G072400	56592449	56593745	GWHASIY00000001	ScWN1R01G078800	76369562	76370590
1A	TraesCS1A02G072600	56617368	56618763	GWHASIY00000001	ScWN1R01G079000	76497261	76497713
1A	TraesCS1A02G072700	56620439	56627879	GWHASIY00000001	ScWN1R01G079100	76500724	76501294
1A	TraesCS1A02G073200	57204825	57207507	GWHASIY00000001	ScWN1R01G079900	77521996	77524536
1A	TraesCS1A02G073300	57209812	57212757	GWHASIY00000001	ScWN1R01G080000	77549935	77553435
1A	TraesCS1A02G073400	57302734	57307922	GWHASIY00000001	ScWN1R01G080100	77564867	77570038
1A	TraesCS1A02G190000	343619014	343621756	GWHASIY00000001	ScWN1R01G245600	509019474	509026812
1A	TraesCS1A02G190100	343673959	343676434	GWHASIY00000001	ScWN1R01G245800	509063520	509066247
1A	TraesCS1A02G190200	343680837	343685974	GWHASIY00000001	ScWN1R01G245900	509070054	509075372
1A	TraesCS1A02G190300	344183731	344186347	GWHASIY00000001	ScWN1R01G246000	509414286	509416712
1A	TraesCS1A02G190500	344290258	344294613	GWHASIY00000001	ScWN1R01G246200	509496854	509500960
1A	TraesCS1A02G190600	344470839	344472679	GWHASIY00000001	ScWN1R01G246300	509733018	509734463
1A	TraesCS1A02G190700	344480199	344488546	GWHASIY00000001	ScWN1R01G246600	509884461	509903289
1A	TraesCS1A02G190800	345108253	345116586	GWHASIY00000001	ScWN1R01G246800	510067432	510075641
1A	TraesCS1A02G190900	345167845	345172017	GWHASIY00000001	ScWN1R01G246900	510705263	510709462
1A	TraesCS1A02G191300	345783582	345786960	GWHASIY00000001	ScWN1R01G247100	511763654	511766304
1A	TraesCS1A02G191400	345787885	345790279	GWHASIY00000001	ScWN1R01G247200	511767767	511769635
1A	TraesCS1A02G191500	345791124	345792797	GWHASIY00000001	ScWN1R01G247300	511770059	511771773
1A	TraesCS1A02G191600	346445700	346449901	GWHASIY00000001	ScWN1R01G247400	511845606	511859823
1A	TraesCS1A02G191700	346681497	346682748	GWHASIY00000001	ScWN1R01G247600	512189465	512193018
1A	TraesCS1A02G191800	347319840	347322090	GWHASIY00000001	ScWN1R01G247700	512402874	512403833
1A	TraesCS1A02G192300	347633899	347635924	GWHASIY00000001	ScWN1R01G248200	512981465	512983479
1A	TraesCS1A02G192400	347640297	347646899	GWHASIY00000001	ScWN1R01G248300	513020017	513027246
1A	TraesCS1A02G192500	347918471	347920800	GWHASIY00000001	ScWN1R01G248600	513180421	513186138
1A	TraesCS1A02G192600	347922420	347923294	GWHASIY00000001	ScWN1R01G248800	513391810	513392451
1A	TraesCS1A02G192700	347923754	347927115	GWHASIY00000001	ScWN1R01G248900	513392988	513396877
1A	TraesCS1A02G192800	348398566	348400900	GWHASIY00000001	ScWN1R01G249100	514273764	514276427
1A	TraesCS1A02G192900	348689891	348698082	GWHASIY00000001	ScWN1R01G249300	515102673	515107581
1A	TraesCS1A02G193000	348717273	348721726	GWHASIY00000001	ScWN1R01G249400	515107601	515111738
1A	TraesCS1A02G193100	348848359	348851728	GWHASIY00000001	ScWN1R01G249500	515217946	515222032
1A	TraesCS1A02G193200	349358465	349360851	GWHASIY00000001	ScWN1R01G249600	515792697	515794790
1A	TraesCS1A02G193300	349997363	350018551	GWHASIY00000001	ScWN1R01G249700	515875584	515892446
1A	TraesCS1A02G193400	350395521	350401398	GWHASIY00000001	ScWN1R01G250000	516198075	516203267
1A	TraesCS1A02G193500	350749390	350752293	GWHASIY00000001	ScWN1R01G250200	516518407	516521285
1A	TraesCS1A02G193600	350752534	350763077	GWHASIY00000001	ScWN1R01G250300	516521471	516535498
1A	TraesCS1A02G193700	351211684	351212265	GWHASIY00000001	ScWN1R01G250400	516717296	516717868
1A	TraesCS1A02G193800	351340625	351340980	GWHASIY00000001	ScWN1R01G250500	517012260	517012805
1A	TraesCS1A02G193900	351343639	351345047	GWHASIY00000001	ScWN1R01G250600	517016039	517021208
1A	TraesCS1A02G194000	351344987	351347996	GWHASIY00000001	ScWN1R01G250700	517021455	517024256
1A	TraesCS1A02G194100	351349023	351350790	GWHASIY00000001	ScWN1R01G250800	517025710	517027478
1A	TraesCS1A02G194200	351474705	351476085	GWHASIY00000001	ScWN1R01G250900	517216762	517218546
1A	TraesCS1A02G194400	351604602	351608182	GWHASIY00000001	ScWN1R01G251000	517359545	517363666
1A	TraesCS1A02G194500	351856640	351857125	GWHASIY00000001	ScWN1R01G251100	517718179	517719980
1A	TraesCS1A02G194700	351859608	351863846	GWHASIY00000001	ScWN1R01G251200	517721906	517728719
1A	TraesCS1A02G194800	351878373	351882317	GWHASIY00000001	ScWN1R01G251300	517728971	517734941
1A	TraesCS1A02G194900	351882936	351886581	GWHASIY00000001	ScWN1R01G251400	517735864	517738347
1A	TraesCS1A02G195100	352136861	352140961	GWHASIY00000001	ScWN1R01G251600	517949531	517951480
1A	TraesCS1A02G195400	353253526	353256652	GWHASIY00000001	ScWN1R01G252600	519929625	519932706
1A	TraesCS1A02G195500	353256784	353259995	GWHASIY00000001	ScWN1R01G252700	519932753	519936273
1A	TraesCS1A02G195700	353625764	353631621	GWHASIY00000001	ScWN1R01G252800	520178254	520184114
1A	TraesCS1A02G195900	353913629	353917286	GWHASIY00000001	ScWN1R01G253400	521458090	521460610
1A	TraesCS1A02G196000	354189074	354191293	GWHASIY00000001	ScWN1R01G253600	521715323	521717522
1A	TraesCS1A02G196200	354299640	354302644	GWHASIY00000001	ScWN1R01G253700	521829596	521838343
1A	TraesCS1A02G196300	354303689	354308075	GWHASIY00000001	ScWN1R01G253900	521838865	521843036
1A	TraesCS1A02G196400	354823588	354824724	GWHASIY00000001	ScWN1R01G254100	523493090	523494226
1A	TraesCS1A02G196700	354943357	354948394	GWHASIY00000001	ScWN1R01G254200	524079376	524084564
1A	TraesCS1A02G196800	354950050	354955890	GWHASIY00000001	ScWN1R01G254300	524276280	524281716
1A	TraesCS1A02G197000	355320321	355325145	GWHASIY00000001	ScWN1R01G254600	524346794	524350552
1A	TraesCS1A02G197200	355324903	355334094	GWHASIY00000001	ScWN1R01G255100	524931045	524931593
1A	TraesCS1A02G197600	355624056	355628073	GWHASIY00000001	ScWN1R01G255500	525295877	525298135
1A	TraesCS1A02G197800	355714313	355716842	GWHASIY00000001	ScWN1R01G255700	525949000	525953448
1A	TraesCS1A02G197900	355718260	355719087	GWHASIY00000001	ScWN1R01G255800	525954186	525955268
1A	TraesCS1A02G198000	355720785	355722734	GWHASIY00000001	ScWN1R01G255900	525955654	525957570
1A	TraesCS1A02G198100	355730243	355735445	GWHASIY00000001	ScWN1R01G256000	526412017	526417933
1A	TraesCS1A02G198200	356389927	356392775	GWHASIY00000001	ScWN1R01G256100	526465582	526468697
1A	TraesCS1A02G198300	356427950	356430605	GWHASIY00000001	ScWN1R01G256200	526479665	526482450
1A	TraesCS1A02G198400	356471270	356474267	GWHASIY00000001	ScWN1R01G256600	526619641	526624427
1A	TraesCS1A02G198500	356474337	356476835	GWHASIY00000001	ScWN1R01G256700	526622514	526626174
1A	TraesCS1A02G198600	357062296	357064921	GWHASIY00000001	ScWN1R01G256900	526932689	526933300
1A	TraesCS1A02G198800	357121054	357123995	GWHASIY00000001	ScWN1R01G257000	527082390	527084835
1A	TraesCS1A02G198900	357414942	357418373	GWHASIY00000001	ScWN1R01G257100	527394629	527398143
1A	TraesCS1A02G199000	357763072	357781554	GWHASIY00000001	ScWN1R01G257200	527876958	527937973
1A	TraesCS1A02G199200	357788263	357790677	GWHASIY00000001	ScWN1R01G257300	528327897	528329258
1A	TraesCS1A02G199300	358151459	358152398	GWHASIY00000001	ScWN1R01G257500	528547831	528549363
1A	TraesCS1A02G199600	358761380	358772026	GWHASIY00000001	ScWN1R01G257800	529231888	529243235
1A	TraesCS1A02G200000	359689254	359690781	GWHASIY00000001	ScWN1R01G257900	529704231	529705776
1A	TraesCS1A02G200100	359980199	359981668	GWHASIY00000001	ScWN1R01G258000	529978876	529980572
1A	TraesCS1A02G200200	360009367	360011036	GWHASIY00000001	ScWN1R01G258100	530046268	530047999
1A	TraesCS1A02G200500	361173339	361174748	GWHASIY00000001	ScWN1R01G258200	530611207	530612759
1A	TraesCS1A02G200700	361235402	361236546	GWHASIY00000001	ScWN1R01G258300	531096089	531097250
1A	TraesCS1A02G200800	361352160	361359053	GWHASIY00000001	ScWN1R01G258500	531845417	531851388
1A	TraesCS1A02G200900	361510303	361517115	GWHASIY00000001	ScWN1R01G258600	532344021	532351175
1A	TraesCS1A02G201000	362059732	362063167	GWHASIY00000001	ScWN1R01G258700	532778505	532781788
1A	TraesCS1A02G201100	362190904	362192389	GWHASIY00000001	ScWN1R01G258800	533352779	533355892
1A	TraesCS1A02G201200	362193527	362195887	GWHASIY00000001	ScWN1R01G258900	533357493	533359753
1A	TraesCS1A02G201300	362209635	362210289	GWHASIY00000001	ScWN1R01G259000	533626353	533646179
1A	TraesCS1A02G201400	362403114	362405555	GWHASIY00000001	ScWN1R01G259100	533830741	533838205
1A	TraesCS1A02G201600	362861943	362866378	GWHASIY00000001	ScWN1R01G259800	535304511	535309009
1A	TraesCS1A02G201800	363013715	363015583	GWHASIY00000001	ScWN1R01G259900	535468863	535510541
1A	TraesCS1A02G202000	363047773	363052288	GWHASIY00000001	ScWN1R01G260000	535590124	535594814
1A	TraesCS1A02G202900	364046611	364046856	GWHASIY00000001	ScWN1R01G260100	536120166	536120408
1A	TraesCS1A02G203000	364226064	364230622	GWHASIY00000001	ScWN1R01G260200	536262449	536267143
1A	TraesCS1A02G203100	364631916	364634716	GWHASIY00000001	ScWN1R01G260300	536433893	536448275
1A	TraesCS1A02G203200	364655697	364656832	GWHASIY00000001	ScWN1R01G260500	536574507	536579089
1A	TraesCS1A02G203300	364935626	364936558	GWHASIY00000001	ScWN1R01G260600	536820079	536821315
1A	TraesCS1A02G203400	365064927	365071233	GWHASIY00000001	ScWN1R01G260700	537048120	537054533
1A	TraesCS1A02G203600	365492204	365493755	GWHASIY00000001	ScWN1R01G260800	537104092	537105730
1A	TraesCS1A02G203800	365536062	365536994	GWHASIY00000001	ScWN1R01G261000	537161585	537164025
1A	TraesCS1A02G204400	366275290	366277543	GWHASIY00000001	ScWN1R01G261500	537707844	537715327
1A	TraesCS1A02G204700	366543063	366544672	GWHASIY00000001	ScWN1R01G261600	538371878	538373497
1A	TraesCS1A02G204800	366988386	366990568	GWHASIY00000001	ScWN1R01G261700	538444436	538445141
1A	TraesCS1A02G205100	367381194	367383318	GWHASIY00000001	ScWN1R01G262600	540345076	540346656
1A	TraesCS1A02G205300	367870093	367874461	GWHASIY00000001	ScWN1R01G264000	542035413	542039007
1A	TraesCS1A02G205400	367874524	367877340	GWHASIY00000001	ScWN1R01G264100	542039079	542041780
1A	TraesCS1A02G205600	368196476	368198581	GWHASIY00000001	ScWN1R01G264200	542244941	542247220
1A	TraesCS1A02G105300	101320830	101324110	GWHASIY00000001	ScWN1R01G145800	173554991	173564134
1A	TraesCS1A02G107500	105885703	105887086	GWHASIY00000001	ScWN1R01G148300	176993821	176994606
1A	TraesCS1A02G107600	105903502	105906285	GWHASIY00000001	ScWN1R01G150500	182011818	182019678
1A	TraesCS1A02G107700	106216687	106217991	GWHASIY00000001	ScWN1R01G150900	182446565	182447917
1A	TraesCS1A02G107800	106219615	106230486	GWHASIY00000001	ScWN1R01G151000	182449769	182457025
1A	TraesCS1A02G107900	107093815	107096344	GWHASIY00000001	ScWN1R01G151200	182698111	182701049
1A	TraesCS1A02G108000	107101021	107106881	GWHASIY00000001	ScWN1R01G151300	182984715	182990474
1A	TraesCS1A02G108100	107107556	107110090	GWHASIY00000001	ScWN1R01G151400	182991783	182995327
1A	TraesCS1A02G110200	109573740	109578560	GWHASIY00000001	ScWN1R01G151500	183152040	183155061
1A	TraesCS1A02G110300	109982664	109986523	GWHASIY00000001	ScWN1R01G151600	183259898	183264469
1A	TraesCS1A02G111900	113538203	113541509	GWHASIY00000001	ScWN1R01G152000	184255953	184259776
1A	TraesCS1A02G112000	113850568	113858254	GWHASIY00000001	ScWN1R01G152200	184683045	184686167
1A	TraesCS1A02G112100	113858522	113861587	GWHASIY00000001	ScWN1R01G152300	184685933	184690001
1A	TraesCS1A02G112200	113877741	113880731	GWHASIY00000001	ScWN1R01G152600	184886927	184889954
1A	TraesCS1A02G112500	114544596	114546676	GWHASIY00000001	ScWN1R01G153700	186785215	186787437
1A	TraesCS1A02G112600	114547942	114552217	GWHASIY00000001	ScWN1R01G153800	186787668	186792829
1A	TraesCS1A02G112800	115364416	115368103	GWHASIY00000001	ScWN1R01G154100	187215373	187217495
1A	TraesCS1A02G113200	115949496	115972182	GWHASIY00000001	ScWN1R01G154300	187488640	187491434
1A	TraesCS1A02G113300	115975501	115978707	GWHASIY00000001	ScWN1R01G154400	187551162	187554162
1A	TraesCS1A02G113400	116694052	116697642	GWHASIY00000001	ScWN1R01G154600	187920093	187926220
1A	TraesCS1A02G113800	117244235	117248380	GWHASIY00000001	ScWN1R01G155000	188991416	188995515
1A	TraesCS1A02G114000	117906705	117912166	GWHASIY00000001	ScWN1R01G155100	189231676	189238640
1A	TraesCS1A02G114100	117979551	117981675	GWHASIY00000001	ScWN1R01G155300	189450379	189452172
1A	TraesCS1A02G114500	118761484	118767307	GWHASIY00000001	ScWN1R01G155600	189691603	189705007
1A	TraesCS1A02G114700	118847401	118850726	GWHASIY00000001	ScWN1R01G156100	190363503	190366854
1A	TraesCS1A02G114800	118877092	118877385	GWHASIY00000001	ScWN1R01G156200	190578627	190579225
1A	TraesCS1A02G114900	119043343	119054650	GWHASIY00000001	ScWN1R01G156300	190814497	190827439
1A	TraesCS1A02G115000	119148850	119152242	GWHASIY00000001	ScWN1R01G156600	191445613	191449006
1A	TraesCS1A02G115100	119493399	119496915	GWHASIY00000001	ScWN1R01G156700	191462943	191466621
1A	TraesCS1A02G115200	119703455	119708196	GWHASIY00000001	ScWN1R01G156900	191830187	191835287
1A	TraesCS1A02G115400	119739449	119740541	GWHASIY00000001	ScWN1R01G157100	192044379	192047859
1A	TraesCS1A02G115500	120002303	120011148	GWHASIY00000001	ScWN1R01G157200	192305018	192309939
1A	TraesCS1A02G115600	120011402	120012674	GWHASIY00000001	ScWN1R01G157300	192309951	192311588
1A	TraesCS1A02G115700	120363802	120365499	GWHASIY00000001	ScWN1R01G157400	192763590	192767296
1A	TraesCS1A02G116200	121740032	121746242	GWHASIY00000001	ScWN1R01G157600	193164874	193171044
1A	TraesCS1A02G116900	124180828	124181726	GWHASIY00000001	ScWN1R01G157800	195103322	195104321
1A	TraesCS1A02G117300	124479419	124482262	GWHASIY00000001	ScWN1R01G158000	195743274	195747756
1A	TraesCS1A02G117500	124885857	124891820	GWHASIY00000001	ScWN1R01G158300	196414464	196420565
1A	TraesCS1A02G117700	125108751	125110785	GWHASIY00000001	ScWN1R01G158400	196556205	196557818
1A	TraesCS1A02G118400	127076823	127077797	GWHASIY00000001	ScWN1R01G158700	197213235	197215976
1A	TraesCS1A02G118700	127352105	127355810	GWHASIY00000001	ScWN1R01G158900	197703148	197707647
1A	TraesCS1A02G118800	127758167	127761052	GWHASIY00000001	ScWN1R01G159000	198114556	198119071
1A	TraesCS1A02G118900	127831992	127833434	GWHASIY00000001	ScWN1R01G159100	198462278	198465122
1A	TraesCS1A02G119000	128634284	128634541	GWHASIY00000001	ScWN1R01G159300	199841403	199855296
1A	TraesCS1A02G119100	129003620	129005020	GWHASIY00000001	ScWN1R01G159400	200427047	200429083
1A	TraesCS1A02G119300	130149160	130151093	GWHASIY00000001	ScWN1R01G159900	201432471	201434669
1A	TraesCS1A02G119400	130349782	130350881	GWHASIY00000001	ScWN1R01G160100	201793250	201794389
1A	TraesCS1A02G119500	130909358	130913217	GWHASIY00000001	ScWN1R01G160200	202233445	202238308
1A	TraesCS1A02G119600	131520069	131521683	GWHASIY00000001	ScWN1R01G160300	202876357	202877595
1A	TraesCS1A02G119800	132133545	132135498	GWHASIY00000001	ScWN1R01G160700	204272073	204273896
1A	TraesCS1A02G119900	132264139	132275003	GWHASIY00000001	ScWN1R01G161300	204961911	204978258
1A	TraesCS1A02G120000	132414459	132416227	GWHASIY00000001	ScWN1R01G161400	205127060	205129165
1A	TraesCS1A02G120100	132481070	132485645	GWHASIY00000001	ScWN1R01G161700	205459775	205465218
1A	TraesCS1A02G120300	132795847	132797848	GWHASIY00000001	ScWN1R01G161900	206174762	206176321
1A	TraesCS1A02G120400	132797900	132800842	GWHASIY00000001	ScWN1R01G162000	206177182	206178067
1A	TraesCS1A02G120500	133126431	133127187	GWHASIY00000001	ScWN1R01G162100	206610049	206610459
1A	TraesCS1A02G120600	133155160	133156762	GWHASIY00000001	ScWN1R01G162200	206628336	206632001
1A	TraesCS1A02G120700	133160011	133162594	GWHASIY00000001	ScWN1R01G162300	206877352	206878311
1A	TraesCS1A02G120900	133170778	133174000	GWHASIY00000001	ScWN1R01G162500	207378248	207380708
1A	TraesCS1A02G121000	133412308	133418388	GWHASIY00000001	ScWN1R01G162700	207536419	207542414
1A	TraesCS1A02G121200	134000568	134004799	GWHASIY00000001	ScWN1R01G162800	207768967	207772663
1A	TraesCS1A02G121300	134943521	134949297	GWHASIY00000001	ScWN1R01G162900	208042973	208048899
1A	TraesCS1A02G121400	134956636	134964000	GWHASIY00000001	ScWN1R01G163000	208684937	208690961
1A	TraesCS1A02G121700	135515766	135523923	GWHASIY00000001	ScWN1R01G163200	209011941	209028756
1A	TraesCS1A02G122000	135968664	135971664	GWHASIY00000001	ScWN1R01G163300	209352803	209355343
1A	TraesCS1A02G122100	136923917	136959905	GWHASIY00000001	ScWN1R01G163400	209522941	209561961
1A	TraesCS1A02G122200	137231689	137235117	GWHASIY00000001	ScWN1R01G163500	209824507	209829050
1A	TraesCS1A02G122300	137405762	137407677	GWHASIY00000001	ScWN1R01G163600	210174922	210177038
1A	TraesCS1A02G122500	138225347	138228929	GWHASIY00000001	ScWN1R01G163700	210185177	210190437
1A	TraesCS1A02G122600	139552792	139554589	GWHASIY00000001	ScWN1R01G166000	218729071	218731204
1A	TraesCS1A02G122700	139558033	139561261	GWHASIY00000001	ScWN1R01G166100	218762489	218765490
1A	TraesCS1A02G122800	139637058	139641051	GWHASIY00000001	ScWN1R01G166400	219162066	219166100
1A	TraesCS1A02G122900	140960645	140962849	GWHASIY00000001	ScWN1R01G166700	222125935	222128323
1A	TraesCS1A02G123000	141432857	141437604	GWHASIY00000001	ScWN1R01G166800	222664237	222669749
1A	TraesCS1A02G123900	145370882	145380980	GWHASIY00000001	ScWN1R01G167100	225337537	225372895
1A	TraesCS1A02G124400	146947225	146952752	GWHASIY00000001	ScWN1R01G167500	228406460	228411813
1A	TraesCS1A02G124500	146958998	146959708	GWHASIY00000001	ScWN1R01G167600	228745467	228781391
1A	TraesCS1A02G124600	147353059	147357065	GWHASIY00000001	ScWN1R01G167800	229412922	229416245
1A	TraesCS1A02G124700	147674771	147682838	GWHASIY00000001	ScWN1R01G168000	230149947	230156316
1A	TraesCS1A02G125000	148267040	148271421	GWHASIY00000001	ScWN1R01G168300	233243157	233247780
1A	TraesCS1A02G125100	148608794	148610939	GWHASIY00000001	ScWN1R01G169100	239008789	239011026
1A	TraesCS1A02G126800	153337577	153339354	GWHASIY00000001	ScWN1R01G169700	244755650	244758346
1A	TraesCS1A02G127000	154007784	154015107	GWHASIY00000001	ScWN1R01G170200	246798493	246821278
1A	TraesCS1A02G129000	161671207	161671752	GWHASIY00000001	ScWN1R01G170700	250699792	250700783
1A	TraesCS1A02G129300	164456207	164469307	GWHASIY00000001	ScWN1R01G173100	272386057	272397712
1A	TraesCS1A02G130900	171006669	171034612	GWHASIY00000001	ScWN1R01G173600	279047716	279076405
1A	TraesCS1A02G133100	185141232	185146180	GWHASIY00000001	ScWN1R01G175400	291041183	291052386
1A	TraesCS1A02G133400	186988726	186996675	GWHASIY00000001	ScWN1R01G176800	305584085	305603010
1A	TraesCS1A02G134300	201744535	201747147	GWHASIY00000001	ScWN1R01G177200	308787953	308788737
1A	TraesCS1A02G136200	213902550	213933580	GWHASIY00000001	ScWN1R01G179800	319623364	319657666
1A	TraesCS1A02G137500	223443862	223455182	GWHASIY00000001	ScWN1R01G180000	321310683	321311171
1A	TraesCS1A02G138300	230469265	230472733	GWHASIY00000001	ScWN1R01G180800	324677551	324682045
1A	TraesCS1A02G138800	233920831	233925580	GWHASIY00000001	ScWN1R01G181200	329823422	329828257
1A	TraesCS1A02G153600	267177690	267181184	GWHASIY00000001	ScWN1R01G190300	365319117	365325905
1A	TraesCS1A02G153800	267354127	267356231	GWHASIY00000001	ScWN1R01G190500	365715360	365718781
1A	TraesCS1A02G153900	267794536	267804564	GWHASIY00000001	ScWN1R01G190600	366005715	366016077
1A	TraesCS1A02G154100	268121933	268123732	GWHASIY00000001	ScWN1R01G190700	366420176	366422957
1A	TraesCS1A02G154400	268932834	268937108	GWHASIY00000001	ScWN1R01G190800	366963101	366969169
1A	TraesCS1A02G154600	269579982	269582738	GWHASIY00000001	ScWN1R01G191000	367455416	367459153
1A	TraesCS1A02G154700	269993958	270008325	GWHASIY00000001	ScWN1R01G191100	368489964	368508737
1A	TraesCS1A02G154900	271619747	271621923	GWHASIY00000001	ScWN1R01G191200	369227189	369228747
1A	TraesCS1A02G155000	271882786	271891529	GWHASIY00000001	ScWN1R01G191300	369820342	369828655
1A	TraesCS1A02G155200	272611172	272613645	GWHASIY00000001	ScWN1R01G191400	370249061	370252361
1A	TraesCS1A02G155300	272983850	272985600	GWHASIY00000001	ScWN1R01G191500	370554486	370556839
1A	TraesCS1A02G155400	273605105	273605899	GWHASIY00000001	ScWN1R01G191700	371192721	371193855
1A	TraesCS1A02G155500	274108134	274109975	GWHASIY00000001	ScWN1R01G191800	371227261	371229478
1A	TraesCS1A02G155600	274781284	274782385	GWHASIY00000001	ScWN1R01G192000	372016215	372016593
1A	TraesCS1A02G156000	276569288	276572247	GWHASIY00000001	ScWN1R01G192200	372365084	372367952
1A	TraesCS1A02G156100	276802346	276805966	GWHASIY00000001	ScWN1R01G192300	372525044	372525728
1A	TraesCS1A02G156300	276967792	276972330	GWHASIY00000001	ScWN1R01G192400	372735064	372745540
1A	TraesCS1A02G156400	277074051	277078322	GWHASIY00000001	ScWN1R01G192500	372791795	372796731
1A	TraesCS1A02G156500	277633597	277642793	GWHASIY00000001	ScWN1R01G192600	373017338	373028584
1A	TraesCS1A02G156600	278141903	278145724	GWHASIY00000001	ScWN1R01G192700	373421323	373426486
1A	TraesCS1A02G157500	279732251	279742732	GWHASIY00000001	ScWN1R01G193000	375533808	375541740
1A	TraesCS1A02G157700	279903319	279908684	GWHASIY00000001	ScWN1R01G193100	376068116	376073756
1A	TraesCS1A02G157900	280602664	280604294	GWHASIY00000001	ScWN1R01G193200	377120895	377121440
1A	TraesCS1A02G158200	281650040	281650769	GWHASIY00000001	ScWN1R01G193800	378597921	378599272
1A	TraesCS1A02G158300	281656689	281659441	GWHASIY00000001	ScWN1R01G193900	378607674	378609884
1A	TraesCS1A02G158400	281887394	281895008	GWHASIY00000001	ScWN1R01G194000	379187118	379194539
1A	TraesCS1A02G158500	282545207	282551529	GWHASIY00000001	ScWN1R01G194600	390485768	390493272
1A	TraesCS1A02G158600	282552940	282554807	GWHASIY00000001	ScWN1R01G194700	390494038	390496267
1A	TraesCS1A02G158700	282695074	282702388	GWHASIY00000001	ScWN1R01G194800	390748970	390757042
1A	TraesCS1A02G158800	283844329	283859515	GWHASIY00000001	ScWN1R01G195000	391616433	391634092
1A	TraesCS1A02G158900	284146032	284151783	GWHASIY00000001	ScWN1R01G195100	392580033	392588446
1A	TraesCS1A02G159000	284320576	284322151	GWHASIY00000001	ScWN1R01G195200	393181194	393183034
1A	TraesCS1A02G159100	284336841	284337272	GWHASIY00000001	ScWN1R01G195400	393268584	393269015
1A	TraesCS1A02G159200	284902269	284905891	GWHASIY00000001	ScWN1R01G195500	393929435	393934936
1A	TraesCS1A02G159300	284912392	284913728	GWHASIY00000001	ScWN1R01G195600	393955636	393956890
1A	TraesCS1A02G159400	285353558	285356244	GWHASIY00000001	ScWN1R01G195800	395018645	395021474
1A	TraesCS1A02G159500	285980870	285986701	GWHASIY00000001	ScWN1R01G195900	395393177	395399680
1A	TraesCS1A02G159600	286006369	286010711	GWHASIY00000001	ScWN1R01G196000	395413329	395416028
1A	TraesCS1A02G160200	287681550	287684692	GWHASIY00000001	ScWN1R01G196600	397041430	397044468
1A	TraesCS1A02G160600	288510416	288520871	GWHASIY00000001	ScWN1R01G197400	398547328	398564034
1A	TraesCS1A02G160700	288865581	288871383	GWHASIY00000001	ScWN1R01G197900	399800520	399811146
1A	TraesCS1A02G160900	289334272	289346573	GWHASIY00000001	ScWN1R01G198100	400359582	400379123
1A	TraesCS1A02G161200	290123278	290127360	GWHASIY00000001	ScWN1R01G198300	400646116	400650051
1A	TraesCS1A02G161300	290198893	290201928	GWHASIY00000001	ScWN1R01G198400	401199728	401202822
1A	TraesCS1A02G161400	290202033	290205001	GWHASIY00000001	ScWN1R01G198500	401202528	401205967
1A	TraesCS1A02G161600	290345696	290349661	GWHASIY00000001	ScWN1R01G198600	401784998	401787281
1A	TraesCS1A02G161900	290554420	290556043	GWHASIY00000001	ScWN1R01G198700	402093706	402095262
1A	TraesCS1A02G162100	290955878	290956819	GWHASIY00000001	ScWN1R01G199000	403107162	403107708
1A	TraesCS1A02G162300	291248717	291256425	GWHASIY00000001	ScWN1R01G199100	403477204	403490404
1A	TraesCS1A02G162400	291561115	291565971	GWHASIY00000001	ScWN1R01G199200	404002851	404007981
1A	TraesCS1A02G162800	292077984	292090267	GWHASIY00000001	ScWN1R01G199800	405485332	405497347
1A	TraesCS1A02G163400	293707856	293722849	GWHASIY00000001	ScWN1R01G200200	406595625	406612170
1A	TraesCS1A02G163600	293731111	293738149	GWHASIY00000001	ScWN1R01G200500	406834418	406838779
1A	TraesCS1A02G164000	295458805	295464502	GWHASIY00000001	ScWN1R01G201100	408366204	408371800
1A	TraesCS1A02G164200	295585726	295590785	GWHASIY00000001	ScWN1R01G201300	409018220	409023946
1A	TraesCS1A02G164300	296204792	296210638	GWHASIY00000001	ScWN1R01G201400	409304319	409310834
1A	TraesCS1A02G164400	296212249	296215494	GWHASIY00000001	ScWN1R01G201500	409312179	409315419
1A	TraesCS1A02G164500	296237959	296242886	GWHASIY00000001	ScWN1R01G201600	409407210	409411950
1A	TraesCS1A02G164600	297376881	297381017	GWHASIY00000001	ScWN1R01G202100	409838521	409843084
1A	TraesCS1A02G164700	297696462	297700859	GWHASIY00000001	ScWN1R01G202200	410076992	410081342
1A	TraesCS1A02G164800	297744935	297751007	GWHASIY00000001	ScWN1R01G202300	410552042	410558187
1A	TraesCS1A02G165300	298034053	298037445	GWHASIY00000001	ScWN1R01G203100	412974227	412978484
1A	TraesCS1A02G165400	298105708	298107333	GWHASIY00000001	ScWN1R01G203200	413146080	413147618
1A	TraesCS1A02G165600	298152317	298155073	GWHASIY00000001	ScWN1R01G203400	413330566	413333281
1A	TraesCS1A02G165700	298558468	298566718	GWHASIY00000001	ScWN1R01G203500	413575713	413581732
1A	TraesCS1A02G165900	298613622	298615547	GWHASIY00000001	ScWN1R01G203700	413642207	413646197
1A	TraesCS1A02G166000	298621356	298621852	GWHASIY00000001	ScWN1R01G203800	413646599	413647087
1A	TraesCS1A02G166100	298635520	298636647	GWHASIY00000001	ScWN1R01G203900	413649936	413650643
1A	TraesCS1A02G166400	299103405	299106055	GWHASIY00000001	ScWN1R01G204100	413919994	413923555
1A	TraesCS1A02G166900	299624485	299657841	GWHASIY00000001	ScWN1R01G204200	414111423	414136037
1A	TraesCS1A02G167000	299719197	299719790	GWHASIY00000001	ScWN1R01G204400	414138463	414139824
1A	TraesCS1A02G167100	300003984	300004745	GWHASIY00000001	ScWN1R01G204500	414345236	414347224
1A	TraesCS1A02G167200	300100764	300102768	GWHASIY00000001	ScWN1R01G204600	414415725	414417497
1A	TraesCS1A02G167300	300105516	300106916	GWHASIY00000001	ScWN1R01G204700	414418139	414422084
1A	TraesCS1A02G167400	300107115	300111644	GWHASIY00000001	ScWN1R01G204800	414420456	414426373
1A	TraesCS1A02G167600	300395391	300396164	GWHASIY00000001	ScWN1R01G204900	414592729	414593196
1A	TraesCS1A02G167800	300576956	300577529	GWHASIY00000001	ScWN1R01G205000	414702304	414703222
1A	TraesCS1A02G168100	300856554	300860113	GWHASIY00000001	ScWN1R01G205400	415259133	415262660
1A	TraesCS1A02G170300	304029764	304036570	GWHASIY00000001	ScWN1R01G207900	418945273	418951660
1A	TraesCS1A02G170400	304036915	304047086	GWHASIY00000001	ScWN1R01G208000	418951969	418962345
1A	TraesCS1A02G170500	304996060	304998794	GWHASIY00000001	ScWN1R01G208200	419433625	419439700
1A	TraesCS1A02G170600	305004105	305006483	GWHASIY00000001	ScWN1R01G208300	419440609	419443859
1A	TraesCS1A02G170800	305333684	305336077	GWHASIY00000001	ScWN1R01G208500	419477996	419480466
1A	TraesCS1A02G206900	369048987	369054383	GWHASIY00000001	ScWN1R01G282000	566286840	566308912
1A	TraesCS1A02G207200	369272608	369273234	GWHASIY00000001	ScWN1R01G282200	566695857	566697115
1A	TraesCS1A02G207300	369322580	369324775	GWHASIY00000001	ScWN1R01G282500	566921085	566922849
1A	TraesCS1A02G207700	369502937	369513884	GWHASIY00000001	ScWN1R01G282900	567343979	567352517
1A	TraesCS1A02G208300	370019195	370020652	GWHASIY00000001	ScWN1R01G283600	567857807	567859581
1A	TraesCS1A02G209000	371084066	371088390	GWHASIY00000001	ScWN1R01G284300	569011051	569014235
1A	TraesCS1A02G209400	372067594	372070231	GWHASIY00000001	ScWN1R01G287000	572934009	572935862
1A	TraesCS1A02G209600	372236293	372240822	GWHASIY00000001	ScWN1R01G287100	573293898	573297609
1A	TraesCS1A02G209700	372241197	372241757	GWHASIY00000001	ScWN1R01G287200	573298301	573298756
1A	TraesCS1A02G209800	372287159	372287593	GWHASIY00000001	ScWN1R01G287300	573401577	573402541
1A	TraesCS1A02G210000	372467568	372467930	GWHASIY00000001	ScWN1R01G287600	573442901	573443817
1A	TraesCS1A02G210200	372549788	372554767	GWHASIY00000001	ScWN1R01G287800	573623426	573628014
1A	TraesCS1A02G210300	372627800	372637165	GWHASIY00000001	ScWN1R01G287900	573788296	573793913
1A	TraesCS1A02G210400	372639121	372643307	GWHASIY00000001	ScWN1R01G288000	573796152	573800309
1A	TraesCS1A02G210800	373313408	373320576	GWHASIY00000001	ScWN1R01G288200	574393274	574400259
1A	TraesCS1A02G211500	374214039	374217445	GWHASIY00000001	ScWN1R01G288900	575821376	575824891
1A	TraesCS1A02G211900	374566586	374570315	GWHASIY00000001	ScWN1R01G289300	576384198	576430488
1A	TraesCS1A02G212000	374689236	374690910	GWHASIY00000001	ScWN1R01G289400	576833555	576835158
1A	TraesCS1A02G212200	374958311	374959901	GWHASIY00000001	ScWN1R01G289500	577005278	577006925
1A	TraesCS1A02G212700	375471343	375477408	GWHASIY00000001	ScWN1R01G289900	577537991	577539748
1A	TraesCS1A02G212800	376135407	376155653	GWHASIY00000001	ScWN1R01G290000	577568331	577584284
1A	TraesCS1A02G213400	376670249	376674535	GWHASIY00000001	ScWN1R01G291700	580270219	580274562
1A	TraesCS1A02G213600	376784997	376786845	GWHASIY00000001	ScWN1R01G292000	580498397	580500274
1A	TraesCS1A02G213700	377002276	377006045	GWHASIY00000001	ScWN1R01G292300	580693989	580700296
1A	TraesCS1A02G213800	377016126	377020292	GWHASIY00000001	ScWN1R01G292400	580790784	580794887
1A	TraesCS1A02G214300	377426421	377429880	GWHASIY00000001	ScWN1R01G292500	580974146	580976620
1A	TraesCS1A02G214316	377430661	377432304	GWHASIY00000001	ScWN1R01G292600	580976218	580977810
1A	TraesCS1A02G214400	377443896	377446587	GWHASIY00000001	ScWN1R01G292700	580978312	580980914
1A	TraesCS1A02G214500	377449328	377451777	GWHASIY00000001	ScWN1R01G292800	580984371	580986778
1A	TraesCS1A02G214600	377499763	377502642	GWHASIY00000001	ScWN1R01G292900	582012342	582015552
1A	TraesCS1A02G215100	380261964	380264364	GWHASIY00000001	ScWN1R01G293000	582281696	582283925
1A	TraesCS1A02G215400	380939668	380973697	GWHASIY00000001	ScWN1R01G293900	583548680	583598280
1A	TraesCS1A02G215500	381096100	381098610	GWHASIY00000001	ScWN1R01G294200	584635489	584638035
1A	TraesCS1A02G215600	381274139	381277555	GWHASIY00000001	ScWN1R01G295000	587120127	587124502
1A	TraesCS1A02G215700	381304833	381312507	GWHASIY00000001	ScWN1R01G295200	587299708	587306148
1A	TraesCS1A02G215800	381313932	381318932	GWHASIY00000001	ScWN1R01G295300	587307784	587311781
1A	TraesCS1A02G215900	381819326	381822599	GWHASIY00000001	ScWN1R01G295400	587570639	587574143
1A	TraesCS1A02G216200	382247307	382251003	GWHASIY00000001	ScWN1R01G295600	588015161	588019144
1A	TraesCS1A02G216300	382252188	382253147	GWHASIY00000001	ScWN1R01G295700	588019766	588021840
1A	TraesCS1A02G216800	384324130	384326787	GWHASIY00000001	ScWN1R01G296200	588324330	588326424
1A	TraesCS1A02G216900	384331726	384336431	GWHASIY00000001	ScWN1R01G296300	588329084	588333226
1A	TraesCS1A02G217000	384774595	384776285	GWHASIY00000001	ScWN1R01G296400	588604913	588607013
1A	TraesCS1A02G217100	385271361	385272314	GWHASIY00000001	ScWN1R01G296600	589018568	589019983
1A	TraesCS1A02G217200	385274610	385277432	GWHASIY00000001	ScWN1R01G296700	589278251	589280852
1A	TraesCS1A02G217400	385354480	385359921	GWHASIY00000001	ScWN1R01G296900	589977599	589983363
1A	TraesCS1A02G217800	385664687	385669262	GWHASIY00000001	ScWN1R01G297400	590127861	590132680
1A	TraesCS1A02G218000	386425625	386435664	GWHASIY00000001	ScWN1R01G297800	590740570	590745753
1A	TraesCS1A02G218100	386479232	386480418	GWHASIY00000001	ScWN1R01G298100	591380421	591381965
1A	TraesCS1A02G218300	386869893	386871162	GWHASIY00000001	ScWN1R01G298400	591854260	591855192
1A	TraesCS1A02G218600	387197992	387199892	GWHASIY00000001	ScWN1R01G298700	592615648	592617266
1A	TraesCS1A02G218700	387359860	387363581	GWHASIY00000001	ScWN1R01G298800	592765186	592768927
1A	TraesCS1A02G218800	387515313	387517299	GWHASIY00000001	ScWN1R01G298900	592965776	592968069
1A	TraesCS1A02G218900	387520024	387524441	GWHASIY00000001	ScWN1R01G299000	592972663	592977356
1A	TraesCS1A02G219000	387811367	387813490	GWHASIY00000001	ScWN1R01G299100	593022379	593024544
1A	TraesCS1A02G219200	387840338	387841862	GWHASIY00000001	ScWN1R01G299200	593120053	593121767
1A	TraesCS1A02G219400	388156746	388159972	GWHASIY00000001	ScWN1R01G299900	594487490	594490860
1A	TraesCS1A02G219500	388160270	388163237	GWHASIY00000001	ScWN1R01G300000	594491289	594494574
1A	TraesCS1A02G220000	388849047	388850291	GWHASIY00000001	ScWN1R01G300600	595165025	595165876
1A	TraesCS1A02G220200	389061317	389064998	GWHASIY00000001	ScWN1R01G300700	595184351	595187949
1A	TraesCS1A02G220300	389129281	389131767	GWHASIY00000001	ScWN1R01G300900	595384074	595386615
1A	TraesCS1A02G220400	389767598	389771000	GWHASIY00000001	ScWN1R01G302200	596372222	596432494
1A	TraesCS1A02G220700	389819545	389821975	GWHASIY00000001	ScWN1R01G302500	597233650	597235816
1A	TraesCS1A02G220800	389823428	389828026	GWHASIY00000001	ScWN1R01G302600	597237862	597240624
1A	TraesCS1A02G220900	389829662	389833845	GWHASIY00000001	ScWN1R01G302700	597243543	597247898
1A	TraesCS1A02G221000	389869226	389875163	GWHASIY00000001	ScWN1R01G302800	597486514	597490768
1A	TraesCS1A02G221100	390085667	390097150	GWHASIY00000001	ScWN1R01G302900	597599294	597610909
1A	TraesCS1A02G221200	390097717	390099586	GWHASIY00000001	ScWN1R01G303000	597611319	597616685
1A	TraesCS1A02G221400	390638795	390640183	GWHASIY00000001	ScWN1R01G303300	598057247	598058566
1A	TraesCS1A02G221500	390640334	390642901	GWHASIY00000001	ScWN1R01G304000	599387262	599391632
1A	TraesCS1A02G221600	390708277	390710135	GWHASIY00000001	ScWN1R01G304400	599895881	599897822
1A	TraesCS1A02G221700	391235429	391237088	GWHASIY00000001	ScWN1R01G304500	600106455	600109472
1A	TraesCS1A02G221800	391249413	391255585	GWHASIY00000001	ScWN1R01G304600	600175563	600181705
1A	TraesCS1A02G221900	391256779	391260253	GWHASIY00000001	ScWN1R01G304700	600182378	600186010
1A	TraesCS1A02G222200	391846315	391851191	GWHASIY00000001	ScWN1R01G305000	601017085	601022482
1A	TraesCS1A02G222600	392481479	392482174	GWHASIY00000001	ScWN1R01G305300	601597418	601598661
1A	TraesCS1A02G141900	241677702	241679636	GWHASIY00000001	ScWN1R01G209900	423730713	423733293
1A	TraesCS1A02G142000	241983247	241984668	GWHASIY00000001	ScWN1R01G210000	425328797	425330809
1A	TraesCS1A02G142200	241993090	242013226	GWHASIY00000001	ScWN1R01G210100	425336370	425365767
1A	TraesCS1A02G142300	242779679	242804845	GWHASIY00000001	ScWN1R01G210200	426304568	426313467
1A	TraesCS1A02G142400	243160582	243163169	GWHASIY00000001	ScWN1R01G210300	427080877	427084275
1A	TraesCS1A02G142600	243864992	243866339	GWHASIY00000001	ScWN1R01G210400	428868885	428877610
1A	TraesCS1A02G142900	245115339	245118643	GWHASIY00000001	ScWN1R01G210700	429904460	429906340
1A	TraesCS1A02G143000	245518573	245527595	GWHASIY00000001	ScWN1R01G210800	430433043	430451546
1A	TraesCS1A02G143100	245527134	245536774	GWHASIY00000001	ScWN1R01G210900	430444812	430451069
1A	TraesCS1A02G143300	246689896	246693276	GWHASIY00000001	ScWN1R01G211000	430641993	430645325
1A	TraesCS1A02G143400	247311662	247347178	GWHASIY00000001	ScWN1R01G211100	430854390	430887004
1A	TraesCS1A02G143500	248422288	248426924	GWHASIY00000001	ScWN1R01G211300	431993619	431998370
1A	TraesCS1A02G143600	248428943	248435410	GWHASIY00000001	ScWN1R01G211400	431997870	432003510
1A	TraesCS1A02G143700	248611976	248614005	GWHASIY00000001	ScWN1R01G211500	432389161	432391731
1A	TraesCS1A02G143800	248613931	248616991	GWHASIY00000001	ScWN1R01G211600	432390965	432394394
1A	TraesCS1A02G143900	248877815	248881699	GWHASIY00000001	ScWN1R01G211700	432482821	432486583
1A	TraesCS1A02G144000	249042636	249057221	GWHASIY00000001	ScWN1R01G211800	432860003	432873530
1A	TraesCS1A02G144100	249146602	249148375	GWHASIY00000001	ScWN1R01G211900	433254077	433293272
1A	TraesCS1A02G144500	250442554	250444366	GWHASIY00000001	ScWN1R01G212200	434471159	434473545
1A	TraesCS1A02G144700	250550786	250554286	GWHASIY00000001	ScWN1R01G212400	435313825	435317874
1A	TraesCS1A02G144800	251009017	251018858	GWHASIY00000001	ScWN1R01G212500	435711970	435723366
1A	TraesCS1A02G145000	251334628	251341814	GWHASIY00000001	ScWN1R01G212600	436274502	436280588
1A	TraesCS1A02G145100	251341931	251347298	GWHASIY00000001	ScWN1R01G212700	436280710	436284765
1A	TraesCS1A02G145300	251376253	251377963	GWHASIY00000001	ScWN1R01G212800	436321125	436323293
1A	TraesCS1A02G145700	251936266	251937029	GWHASIY00000001	ScWN1R01G212900	436845599	436846692
1A	TraesCS1A02G145800	252281927	252286168	GWHASIY00000001	ScWN1R01G213000	437382763	437393308
1A	TraesCS1A02G146000	252322646	252325156	GWHASIY00000001	ScWN1R01G213100	437562572	437567572
1A	TraesCS1A02G146200	252502423	252518151	GWHASIY00000001	ScWN1R01G213400	438350932	438357563
1A	TraesCS1A02G146600	252824562	252828693	GWHASIY00000001	ScWN1R01G213700	439055181	439060756
1A	TraesCS1A02G146900	253378319	253384498	GWHASIY00000001	ScWN1R01G213900	440039823	440048168
1A	TraesCS1A02G147000	253720397	253722229	GWHASIY00000001	ScWN1R01G214000	440790792	440792320
1A	TraesCS1A02G147100	253728009	253731690	GWHASIY00000001	ScWN1R01G214100	441049703	441063897
1A	TraesCS1A02G147200	254183122	254188706	GWHASIY00000001	ScWN1R01G214200	441528655	441535678
1A	TraesCS1A02G147400	254375410	254383101	GWHASIY00000001	ScWN1R01G214400	441991614	441996039
1A	TraesCS1A02G147500	254383244	254386910	GWHASIY00000001	ScWN1R01G214500	441996413	442000076
1A	TraesCS1A02G147600	254993096	254995496	GWHASIY00000001	ScWN1R01G214600	442493555	442496174
1A	TraesCS1A02G147700	254995705	254997527	GWHASIY00000001	ScWN1R01G214700	442496971	442497435
1A	TraesCS1A02G148000	255479260	255488313	GWHASIY00000001	ScWN1R01G214800	443071863	443081741
1A	TraesCS1A02G148300	255872277	255874488	GWHASIY00000001	ScWN1R01G215000	443340409	443342802
1A	TraesCS1A02G148400	255898222	255900059	GWHASIY00000001	ScWN1R01G215100	443550381	443552376
1A	TraesCS1A02G148900	256376564	256380063	GWHASIY00000001	ScWN1R01G215200	443793022	443796860
1A	TraesCS1A02G149100	256810438	256816746	GWHASIY00000001	ScWN1R01G215300	444228446	444234784
1A	TraesCS1A02G149200	256819205	256822875	GWHASIY00000001	ScWN1R01G215400	444600592	444604313
1A	TraesCS1A02G149300	256823681	256827995	GWHASIY00000001	ScWN1R01G215500	444604847	444609205
1A	TraesCS1A02G149400	256920147	256928805	GWHASIY00000001	ScWN1R01G215600	444695695	444699567
1A	TraesCS1A02G149700	257415277	257420268	GWHASIY00000001	ScWN1R01G215800	445518758	445524779
1A	TraesCS1A02G149800	257551797	257558525	GWHASIY00000001	ScWN1R01G215900	445779038	445786290
1A	TraesCS1A02G150000	257565003	257566520	GWHASIY00000001	ScWN1R01G216000	445786613	445788610
1A	TraesCS1A02G150100	257573021	257574803	GWHASIY00000001	ScWN1R01G216100	445807584	445808948
1A	TraesCS1A02G150200	257960004	257969311	GWHASIY00000001	ScWN1R01G216200	445886830	445891804
1A	TraesCS1A02G150600	258738361	258743663	GWHASIY00000001	ScWN1R01G216400	446715400	446721375
1A	TraesCS1A02G150700	258745399	258749091	GWHASIY00000001	ScWN1R01G216500	446727890	446731617
1A	TraesCS1A02G150800	258857615	258862764	GWHASIY00000001	ScWN1R01G216600	446921445	446927414
1A	TraesCS1A02G151000	259049084	259051454	GWHASIY00000001	ScWN1R01G217000	448290975	448293577
1A	TraesCS1A02G151100	259052026	259066025	GWHASIY00000001	ScWN1R01G217100	448479643	448497269
1A	TraesCS1A02G151200	259069861	259073887	GWHASIY00000001	ScWN1R01G217200	448645024	448650525
1A	TraesCS1A02G151400	259994475	259997900	GWHASIY00000001	ScWN1R01G217300	449041110	449044934
1A	TraesCS1A02G151500	260834119	260835657	GWHASIY00000001	ScWN1R01G217400	449506997	449508535
1A	TraesCS1A02G151600	260836561	260840054	GWHASIY00000001	ScWN1R01G217500	449509478	449512773
1A	TraesCS1A02G152000	261130527	261136858	GWHASIY00000001	ScWN1R01G217600	449549455	449556574
1A	TraesCS1A02G152100	261247064	261250437	GWHASIY00000001	ScWN1R01G217700	449744456	449748196
1A	TraesCS1A02G152200	261816601	261826427	GWHASIY00000001	ScWN1R01G217800	450360970	450370385
1A	TraesCS1A02G152300	262009029	262014978	GWHASIY00000001	ScWN1R01G217900	451572661	451577972
1A	TraesCS1A02G152500	262819173	262841620	GWHASIY00000001	ScWN1R01G218000	451572687	451602975
1A	TraesCS1A02G152600	262944345	262948015	GWHASIY00000001	ScWN1R01G218300	452777827	452779532
1A	TraesCS1A02G152900	265020365	265029656	GWHASIY00000001	ScWN1R01G218500	453517588	453524604
1A	TraesCS1A02G153000	265032750	265041635	GWHASIY00000001	ScWN1R01G218600	453526604	453537577
1A	TraesCS1A02G153300	267141927	267145892	GWHASIY00000001	ScWN1R01G219200	454717431	454722338
1A	TraesCS1A02G153400	267146685	267155730	GWHASIY00000001	ScWN1R01G219300	454723155	454728835
1A	TraesCS1A02G414200	573694503	573695537	GWHASIY00000001	ScWN1R01G551500	916654516	916655507
1A	TraesCS1A02G415800	574498551	574499992	GWHASIY00000001	ScWN1R01G552200	917790589	917791859
1A	TraesCS1A02G416000	574639871	574644410	GWHASIY00000001	ScWN1R01G552600	918006909	918010496
1A	TraesCS1A02G416100	574657931	574658773	GWHASIY00000001	ScWN1R01G553300	918308775	918309305
1A	TraesCS1A02G416200	574665507	574669595	GWHASIY00000001	ScWN1R01G553400	918318354	918322769
1A	TraesCS1A02G416900	575119607	575125114	GWHASIY00000001	ScWN1R01G553500	918452872	918458156
1A	TraesCS1A02G417000	575206506	575211347	GWHASIY00000001	ScWN1R01G553700	918546065	918558042
1A	TraesCS1A02G417400	575361796	575370366	GWHASIY00000001	ScWN1R01G554000	918660146	918669196
1A	TraesCS1A02G417900	575590443	575593040	GWHASIY00000001	ScWN1R01G554400	918725817	918732033
1A	TraesCS1A02G418000	575594956	575597857	GWHASIY00000001	ScWN1R01G554500	918730194	918734745
1A	TraesCS1A02G418200	575671966	575673602	GWHASIY00000001	ScWN1R01G555100	919407063	919408749
1A	TraesCS1A02G418900	575966635	575968846	GWHASIY00000001	ScWN1R01G555500	919501032	919516699
1A	TraesCS1A02G419700	576490921	576491867	GWHASIY00000001	ScWN1R01G556500	920382842	920384231
1A	TraesCS1A02G419800	576532265	576536543	GWHASIY00000001	ScWN1R01G556600	920390890	920395955
1A	TraesCS1A02G420300	576777828	576784337	GWHASIY00000001	ScWN1R01G556800	920577332	920583991
1A	TraesCS1A02G420500	576892591	576896980	GWHASIY00000001	ScWN1R01G557100	920781623	920786413
1A	TraesCS1A02G420600	577079067	577080932	GWHASIY00000001	ScWN1R01G557200	920879477	920881530
1A	TraesCS1A02G420700	577274617	577276090	GWHASIY00000001	ScWN1R01G557300	920983138	920984567
1A	TraesCS1A02G420800	577308366	577312162	GWHASIY00000001	ScWN1R01G557400	920988782	920995069
1A	TraesCS1A02G420900	577461313	577464912	GWHASIY00000001	ScWN1R01G557500	921211131	921214659
1A	TraesCS1A02G421000	577468378	577474524	GWHASIY00000001	ScWN1R01G557600	921219313	921225794
1A	TraesCS1A02G421200	577537602	577539151	GWHASIY00000001	ScWN1R01G557700	921255272	921257295
1A	TraesCS1A02G421700	577760728	577762543	GWHASIY00000001	ScWN1R01G558000	921406152	921409176
1A	TraesCS1A02G422100	577840627	577846994	GWHASIY00000001	ScWN1R01G558200	921543493	921549494
1A	TraesCS1A02G422400	577920509	577927598	GWHASIY00000001	ScWN1R01G558300	921612316	921619585
1A	TraesCS1A02G422500	577985321	577987238	GWHASIY00000001	ScWN1R01G558400	921730486	921732662
1A	TraesCS1A02G422600	578014886	578017642	GWHASIY00000001	ScWN1R01G558700	921802685	921805907
1A	TraesCS1A02G423900	578933024	578935121	GWHASIY00000001	ScWN1R01G560200	923070964	923073494
1A	TraesCS1A02G424300	579300105	579303032	GWHASIY00000001	ScWN1R01G561500	924060834	924065020
1A	TraesCS1A02G424900	579861533	579863608	GWHASIY00000001	ScWN1R01G562200	924319699	924322028
1A	TraesCS1A02G425000	579864119	579869349	GWHASIY00000001	ScWN1R01G562300	924322263	924327905
1A	TraesCS1A02G425800	580571415	580572683	GWHASIY00000001	ScWN1R01G563200	925025160	925034073
1A	TraesCS1A02G426100	580925443	580926135	GWHASIY00000001	ScWN1R01G563300	925140417	925146967
1A	TraesCS1A02G427000	581570171	581576506	GWHASIY00000001	ScWN1R01G565300	926097753	926104097
1A	TraesCS1A02G428900	582535194	582543952	GWHASIY00000001	ScWN1R01G567900	928286799	928288281
1A	TraesCS1A02G429400	582708056	582712150	GWHASIY00000001	ScWN1R01G568400	928462842	928466819
1A	TraesCS1A02G429800	582841107	582843003	GWHASIY00000001	ScWN1R01G569000	928692903	928694957
1A	TraesCS1A02G430500	583114544	583117076	GWHASIY00000001	ScWN1R01G570700	929771274	929776443
1A	TraesCS1A02G431300	583587305	583587663	GWHASIY00000001	ScWN1R01G571900	930248588	930249302
1A	TraesCS1A02G431500	583659688	583664019	GWHASIY00000001	ScWN1R01G572200	930365518	930369928
1A	TraesCS1A02G431700	583895645	583896352	GWHASIY00000001	ScWN1R01G572300	930378354	930379061
1A	TraesCS1A02G432000	583995762	584006688	GWHASIY00000001	ScWN1R01G572500	930398642	930401932
1A	TraesCS1A02G432200	584083815	584086467	GWHASIY00000001	ScWN1R01G572700	930476635	930479559
1A	TraesCS1A02G432700	584356660	584358253	GWHASIY00000001	ScWN1R01G572900	930485635	930487398
1A	TraesCS1A02G432800	584373361	584375173	GWHASIY00000001	ScWN1R01G573000	930498413	930499961
1A	TraesCS1A02G433000	584506329	584509916	GWHASIY00000001	ScWN1R01G573200	930643277	930646847
1A	TraesCS1A02G433100	584509935	584514617	GWHASIY00000001	ScWN1R01G573300	930646976	930651660
1A	TraesCS1A02G433300	584671566	584674812	GWHASIY00000001	ScWN1R01G573500	930880637	930883621
1A	TraesCS1A02G433400	584676043	584676930	GWHASIY00000001	ScWN1R01G573600	930884943	930885830
1A	TraesCS1A02G433500	584679526	584684832	GWHASIY00000001	ScWN1R01G573700	930888492	930894731
1A	TraesCS1A02G434800	585576238	585576680	GWHASIY00000001	ScWN1R01G575200	932796270	932796884
1A	TraesCS1A02G434900	585615984	585620070	GWHASIY00000001	ScWN1R01G575900	933137431	933140037
1A	TraesCS1A02G435000	585625902	585628146	GWHASIY00000001	ScWN1R01G576000	933201494	933204058
1A	TraesCS1A02G435100	585690525	585691316	GWHASIY00000001	ScWN1R01G576100	933217471	933218235
1A	TraesCS1A02G435300	585821205	585823526	GWHASIY00000001	ScWN1R01G576400	933401072	933403464
1A	TraesCS1A02G435600	585983720	585989669	GWHASIY00000001	ScWN1R01G576500	933405767	933411776
1A	TraesCS1A02G436300	586598527	586599099	GWHASIY00000001	ScWN1R01G576600	933614180	933614764
1A	TraesCS1A02G437100	586922548	586923567	GWHASIY00000001	ScWN1R01G576700	933671015	933675903
1A	TraesCS1A02G437300	586937504	586938750	GWHASIY00000001	ScWN1R01G577000	933807783	933809286
1A	TraesCS1A02G437400	586951828	586956008	GWHASIY00000001	ScWN1R01G577200	933840240	933845154
1A	TraesCS1A02G437500	586993497	586999171	GWHASIY00000001	ScWN1R01G577300	933845719	933849617
1A	TraesCS1A02G437600	587359674	587362070	GWHASIY00000001	ScWN1R01G577400	933987025	933989601
1A	TraesCS1A02G437800	587673926	587678255	GWHASIY00000001	ScWN1R01G577500	934201021	934202458
1A	TraesCS1A02G438300	588018450	588019684	GWHASIY00000001	ScWN1R01G578400	934563618	934565358
1A	TraesCS1A02G438600	588297015	588303557	GWHASIY00000001	ScWN1R01G578600	934610970	934617412
1A	TraesCS1A02G439300	588899646	588903928	GWHASIY00000001	ScWN1R01G579400	935216341	935217161
1A	TraesCS1A02G439500	589020797	589033857	GWHASIY00000001	ScWN1R01G579600	935261908	935272585
1A	TraesCS1A02G439600	589038754	589039627	GWHASIY00000001	ScWN1R01G579700	935273543	935274158
1A	TraesCS1A02G439700	589040039	589043026	GWHASIY00000001	ScWN1R01G579800	935281154	935283678
1A	TraesCS1A02G440200	589440075	589444328	GWHASIY00000001	ScWN1R01G579900	935299826	935304570
1A	TraesCS1A02G440800	589609993	589611069	GWHASIY00000001	ScWN1R01G580000	935339528	935342541
1A	TraesCS1A02G073900	57634278	57635926	GWHASIY00000001	ScWN1R01G094400	98229852	98231232
1A	TraesCS1A02G074100	57680537	57681868	GWHASIY00000001	ScWN1R01G094700	98518134	98519601
1A	TraesCS1A02G074400	57763651	57769710	GWHASIY00000001	ScWN1R01G095000	99128981	99134734
1A	TraesCS1A02G074800	58123311	58125910	GWHASIY00000001	ScWN1R01G095100	99668232	99672456
1A	TraesCS1A02G074900	58167966	58169879	GWHASIY00000001	ScWN1R01G095200	99878070	99880356
1A	TraesCS1A02G075000	58170681	58178010	GWHASIY00000001	ScWN1R01G095300	99880603	99886774
1A	TraesCS1A02G075100	58199789	58204396	GWHASIY00000001	ScWN1R01G095500	100411248	100415928
1A	TraesCS1A02G075300	58369546	58370343	GWHASIY00000001	ScWN1R01G096100	100977292	100979064
1A	TraesCS1A02G075500	58481572	58484867	GWHASIY00000001	ScWN1R01G096500	101794949	101801874
1A	TraesCS1A02G075600	58701490	58716429	GWHASIY00000001	ScWN1R01G098300	103563147	103575951
1A	TraesCS1A02G075700	58748070	58753312	GWHASIY00000001	ScWN1R01G098400	103611075	103616452
1A	TraesCS1A02G075800	58840182	58845652	GWHASIY00000001	ScWN1R01G098500	103714656	103715450
1A	TraesCS1A02G076000	58902277	58908361	GWHASIY00000001	ScWN1R01G098900	103883506	103889589
1A	TraesCS1A02G076200	58946263	58947945	GWHASIY00000001	ScWN1R01G099200	104529284	104530987
1A	TraesCS1A02G076300	59112187	59112978	GWHASIY00000001	ScWN1R01G100200	104886209	104887198
1A	TraesCS1A02G076700	59507512	59510257	GWHASIY00000001	ScWN1R01G100700	105804068	105805728
1A	TraesCS1A02G077300	59951474	59953585	GWHASIY00000001	ScWN1R01G101300	106440387	106472815
1A	TraesCS1A02G077400	60197294	60199699	GWHASIY00000001	ScWN1R01G101400	106542309	106545947
1A	TraesCS1A02G077500	60351393	60353968	GWHASIY00000001	ScWN1R01G101700	106805374	106808350
1A	TraesCS1A02G077600	60354403	60358841	GWHASIY00000001	ScWN1R01G101800	106808526	106813215
1A	TraesCS1A02G077700	60537167	60540748	GWHASIY00000001	ScWN1R01G101900	106980866	106991323
1A	TraesCS1A02G077800	60735130	60738949	GWHASIY00000001	ScWN1R01G102000	107053694	107057412
1A	TraesCS1A02G078600	61341077	61342436	GWHASIY00000001	ScWN1R01G102400	107493752	107518439
1A	TraesCS1A02G078700	61387969	61391833	GWHASIY00000001	ScWN1R01G102500	107723148	107729745
1A	TraesCS1A02G079000	61717436	61718251	GWHASIY00000001	ScWN1R01G102900	108196649	108197925
1A	TraesCS1A02G079600	62575512	62577222	GWHASIY00000001	ScWN1R01G103000	108450429	108453900
1A	TraesCS1A02G079700	62609731	62614089	GWHASIY00000001	ScWN1R01G103100	108478545	108482974
1A	TraesCS1A02G079800	62614213	62617255	GWHASIY00000001	ScWN1R01G103200	108483319	108487581
1A	TraesCS1A02G080000	63004799	63005566	GWHASIY00000001	ScWN1R01G103400	109002426	109003688
1A	TraesCS1A02G080100	63045956	63047438	GWHASIY00000001	ScWN1R01G103700	109604416	109606258
1A	TraesCS1A02G080200	63050622	63053515	GWHASIY00000001	ScWN1R01G103800	109608482	109612993
1A	TraesCS1A02G080300	63057503	63062305	GWHASIY00000001	ScWN1R01G103900	109615603	109618678
1A	TraesCS1A02G080500	63327891	63331958	GWHASIY00000001	ScWN1R01G104000	109805073	109808968
1A	TraesCS1A02G081200	64404585	64414503	GWHASIY00000001	ScWN1R01G104300	110700675	110708434
1A	TraesCS1A02G081400	64692229	64694087	GWHASIY00000001	ScWN1R01G104600	111048162	111050353
1A	TraesCS1A02G081600	64835537	64837007	GWHASIY00000001	ScWN1R01G104900	111922061	111923755
1A	TraesCS1A02G082000	65261477	65265780	GWHASIY00000001	ScWN1R01G105300	112102852	112107296
1A	TraesCS1A02G082100	65266307	65268355	GWHASIY00000001	ScWN1R01G105400	112109907	112111743
1A	TraesCS1A02G082200	65391963	65393451	GWHASIY00000001	ScWN1R01G105900	112553032	112555000
1A	TraesCS1A02G082300	65615817	65616636	GWHASIY00000001	ScWN1R01G106000	112689933	112690256
1A	TraesCS1A02G082400	65663418	65664808	GWHASIY00000001	ScWN1R01G106100	112995443	112996854
1A	TraesCS1A02G082600	65790413	65795583	GWHASIY00000001	ScWN1R01G106200	113234628	113248480
1A	TraesCS1A02G083100	66892110	66894637	GWHASIY00000001	ScWN1R01G106400	114625355	114627783
1A	TraesCS1A02G083300	67467268	67469443	GWHASIY00000001	ScWN1R01G106500	115067674	115069187
1A	TraesCS1A02G083400	67683225	67687269	GWHASIY00000001	ScWN1R01G106700	115454122	115458279
1A	TraesCS1A02G083500	67689154	67698715	GWHASIY00000001	ScWN1R01G106800	115460545	115469116
1A	TraesCS1A02G083800	68373656	68375317	GWHASIY00000001	ScWN1R01G106900	115475000	115476621
1A	TraesCS1A02G084100	69188851	69193336	GWHASIY00000001	ScWN1R01G107100	115863119	115868912
1A	TraesCS1A02G084600	70906359	70906661	GWHASIY00000001	ScWN1R01G107600	116791299	116792977
1A	TraesCS1A02G084800	71059897	71060199	GWHASIY00000001	ScWN1R01G107700	116965494	116966163
1A	TraesCS1A02G085200	71302354	71302629	GWHASIY00000001	ScWN1R01G107800	117340446	117340712
1A	TraesCS1A02G085600	71689760	71695155	GWHASIY00000001	ScWN1R01G109000	119401729	119408657
1A	TraesCS1A02G085700	71723319	71725161	GWHASIY00000001	ScWN1R01G109100	119669066	119670746
1A	TraesCS1A02G085800	71784546	71785643	GWHASIY00000001	ScWN1R01G109200	119910409	119911497
1A	TraesCS1A02G085900	71786598	71790263	GWHASIY00000001	ScWN1R01G109300	119912001	119915210
1A	TraesCS1A02G086500	73295476	73300550	GWHASIY00000001	ScWN1R01G109800	120487917	120491904
1A	TraesCS1A02G086600	73302087	73306610	GWHASIY00000001	ScWN1R01G109900	120493830	120498627
1A	TraesCS1A02G086700	73308803	73309039	GWHASIY00000001	ScWN1R01G110000	120500451	120500687
1A	TraesCS1A02G086800	73312930	73322282	GWHASIY00000001	ScWN1R01G110100	120699666	120707623
1A	TraesCS1A02G086900	73323165	73330054	GWHASIY00000001	ScWN1R01G110200	120708017	120716374
1A	TraesCS1A02G087000	73330787	73331930	GWHASIY00000001	ScWN1R01G110300	120737798	120738796
1A	TraesCS1A02G087100	73352034	73356144	GWHASIY00000001	ScWN1R01G110500	120989107	120991575
1A	TraesCS1A02G087200	73997112	74015561	GWHASIY00000001	ScWN1R01G110700	121262096	121274710
1A	TraesCS1A02G087400	74271561	74274802	GWHASIY00000001	ScWN1R01G110900	121617377	121621077
1A	TraesCS1A02G087500	74431375	74444306	GWHASIY00000001	ScWN1R01G111200	122232501	122255451
1A	TraesCS1A02G087700	75255288	75258970	GWHASIY00000001	ScWN1R01G113200	123700141	123700978
1A	TraesCS1A02G087900	75715901	75722755	GWHASIY00000001	ScWN1R01G113400	123941428	123956536
1A	TraesCS1A02G168700	301628584	301631797	GWHASIY00000001	ScWN1R01G220600	458331117	458333158
1A	TraesCS1A02G169100	301857603	301864368	GWHASIY00000001	ScWN1R01G220700	458601339	458605646
1A	TraesCS1A02G169200	301894091	301894885	GWHASIY00000001	ScWN1R01G220800	458728391	458729393
1A	TraesCS1A02G169300	301895909	301899325	GWHASIY00000001	ScWN1R01G220900	458729417	458732619
1A	TraesCS1A02G170200	303853527	303858626	GWHASIY00000001	ScWN1R01G221000	459015394	459020507
1A	TraesCS1A02G172300	308206049	308211209	GWHASIY00000001	ScWN1R01G223000	461310921	461321891
1A	TraesCS1A02G172600	308569895	308571435	GWHASIY00000001	ScWN1R01G223200	461488274	461493655
1A	TraesCS1A02G172700	308571441	308576188	GWHASIY00000001	ScWN1R01G223300	461490489	461496076
1A	TraesCS1A02G172800	308786782	308787045	GWHASIY00000001	ScWN1R01G223400	461992044	461993538
1A	TraesCS1A02G173000	308810895	308811509	GWHASIY00000001	ScWN1R01G223500	462263403	462263675
1A	TraesCS1A02G173100	308812574	308816474	GWHASIY00000001	ScWN1R01G223600	462265055	462269267
1A	TraesCS1A02G173200	308950800	308953133	GWHASIY00000001	ScWN1R01G223700	462357071	462359677
1A	TraesCS1A02G173500	309457556	309466082	GWHASIY00000001	ScWN1R01G224100	463335924	463346222
1A	TraesCS1A02G173600	309740231	309741734	GWHASIY00000001	ScWN1R01G224200	463883703	463884993
1A	TraesCS1A02G173700	309754027	309758319	GWHASIY00000001	ScWN1R01G224300	463886442	463894079
1A	TraesCS1A02G173800	309789692	309791565	GWHASIY00000001	ScWN1R01G224400	464046894	464048929
1A	TraesCS1A02G174000	310248385	310255049	GWHASIY00000001	ScWN1R01G224600	464695534	464700305
1A	TraesCS1A02G174100	311059509	311060627	GWHASIY00000001	ScWN1R01G224700	465119042	465121600
1A	TraesCS1A02G174500	311812456	311816565	GWHASIY00000001	ScWN1R01G224800	465232209	465235601
1A	TraesCS1A02G174600	311846860	311852943	GWHASIY00000001	ScWN1R01G224900	465301785	465308311
1A	TraesCS1A02G174700	312159893	312161436	GWHASIY00000001	ScWN1R01G225000	465633460	465635200
1A	TraesCS1A02G174800	312583634	312585896	GWHASIY00000001	ScWN1R01G225100	465679963	465680208
1A	TraesCS1A02G174900	312584969	312607067	GWHASIY00000001	ScWN1R01G225200	465680949	465683861
1A	TraesCS1A02G175000	312772250	312777623	GWHASIY00000001	ScWN1R01G225300	465894254	465899771
1A	TraesCS1A02G175200	313161460	313162228	GWHASIY00000001	ScWN1R01G225400	466264706	466264981
1A	TraesCS1A02G175500	313489231	313491849	GWHASIY00000001	ScWN1R01G225500	466785829	466788769
1A	TraesCS1A02G175600	313590610	313592112	GWHASIY00000001	ScWN1R01G225600	466849155	466850757
1A	TraesCS1A02G175700	313738701	313751739	GWHASIY00000001	ScWN1R01G226100	467383582	467390642
1A	TraesCS1A02G175900	313903531	313912668	GWHASIY00000001	ScWN1R01G227100	468885418	468894723
1A	TraesCS1A02G176000	314428210	314432375	GWHASIY00000001	ScWN1R01G227200	469158232	469163839
1A	TraesCS1A02G176200	314511390	314513466	GWHASIY00000001	ScWN1R01G227400	469439420	469440772
1A	TraesCS1A02G176300	314620483	314624358	GWHASIY00000001	ScWN1R01G227500	469462707	469466730
1A	TraesCS1A02G176500	315834502	315836524	GWHASIY00000001	ScWN1R01G227600	470025338	470030460
1A	TraesCS1A02G176800	319077590	319079046	GWHASIY00000001	ScWN1R01G227800	471308574	471309809
1A	TraesCS1A02G176900	319079823	319087554	GWHASIY00000001	ScWN1R01G228300	472867416	472873955
1A	TraesCS1A02G177000	319319608	319321634	GWHASIY00000001	ScWN1R01G228600	473557084	473558879
1A	TraesCS1A02G177100	319445759	319447575	GWHASIY00000001	ScWN1R01G228700	473737068	473738609
1A	TraesCS1A02G177500	320333954	320338598	GWHASIY00000001	ScWN1R01G229300	474574444	474583392
1A	TraesCS1A02G177600	320479860	320494972	GWHASIY00000001	ScWN1R01G230000	475985438	476000123
1A	TraesCS1A02G177700	320891334	320895519	GWHASIY00000001	ScWN1R01G230200	476309305	476313695
1A	TraesCS1A02G178000	321395030	321399108	GWHASIY00000001	ScWN1R01G230500	476856649	476860926
1A	TraesCS1A02G178100	321402669	321412297	GWHASIY00000001	ScWN1R01G230600	476861834	476872357
1A	TraesCS1A02G178400	322572275	322577295	GWHASIY00000001	ScWN1R01G230900	477287237	477292274
1A	TraesCS1A02G179400	324490254	324490897	GWHASIY00000001	ScWN1R01G231700	478714690	478716589
1A	TraesCS1A02G180000	325032422	325033066	GWHASIY00000001	ScWN1R01G232400	479985482	479986963
1A	TraesCS1A02G180400	325782120	325788800	GWHASIY00000001	ScWN1R01G232800	480712837	480716920
1A	TraesCS1A02G180500	326199377	326214529	GWHASIY00000001	ScWN1R01G232900	481156436	481164162
1A	TraesCS1A02G181100	327271128	327271956	GWHASIY00000001	ScWN1R01G234000	483018588	483019428
1A	TraesCS1A02G181400	327525812	327529786	GWHASIY00000001	ScWN1R01G234600	484902677	484906705
1A	TraesCS1A02G181500	327529209	327531391	GWHASIY00000001	ScWN1R01G234700	484906117	484908299
1A	TraesCS1A02G181600	327531617	327537648	GWHASIY00000001	ScWN1R01G234800	484908587	484914549
1A	TraesCS1A02G181900	328244901	328253761	GWHASIY00000001	ScWN1R01G234900	485499183	485508021
1A	TraesCS1A02G182000	328254105	328257572	GWHASIY00000001	ScWN1R01G235000	485507413	485516886
1A	TraesCS1A02G182100	328713963	328716840	GWHASIY00000001	ScWN1R01G235100	486188342	486191049
1A	TraesCS1A02G182200	328840893	328842295	GWHASIY00000001	ScWN1R01G235200	486543184	486545137
1A	TraesCS1A02G182300	329246841	329249014	GWHASIY00000001	ScWN1R01G235300	486695607	486697481
1A	TraesCS1A02G182400	330082865	330086356	GWHASIY00000001	ScWN1R01G235900	488279734	488283213
1A	TraesCS1A02G182500	330087479	330088533	GWHASIY00000001	ScWN1R01G236000	488283674	488285335
1A	TraesCS1A02G182600	330686907	330688311	GWHASIY00000001	ScWN1R01G236200	491324655	491325843
1A	TraesCS1A02G182700	330765992	330771472	GWHASIY00000001	ScWN1R01G236400	491478896	491483871
1A	TraesCS1A02G182900	331269459	331273223	GWHASIY00000001	ScWN1R01G236500	492221610	492225554
1A	TraesCS1A02G183000	331318066	331323293	GWHASIY00000001	ScWN1R01G236600	492614156	492619434
1A	TraesCS1A02G183100	331517066	331518993	GWHASIY00000001	ScWN1R01G236700	493086826	493089181
1A	TraesCS1A02G357100	539872088	539883999	GWHASIY00000001	ScWN1R01G470500	839941738	839952476
1A	TraesCS1A02G357200	539899281	539901954	GWHASIY00000001	ScWN1R01G470600	840366605	840369057
1A	TraesCS1A02G357300	539964292	539969025	GWHASIY00000001	ScWN1R01G470800	840557840	840562207
1A	TraesCS1A02G357400	539973877	539978007	GWHASIY00000001	ScWN1R01G471000	840567305	840571991
1A	TraesCS1A02G357500	540047888	540052240	GWHASIY00000001	ScWN1R01G471100	840656581	840703309
1A	TraesCS1A02G357600	540062518	540064393	GWHASIY00000001	ScWN1R01G471300	840766023	840768610
1A	TraesCS1A02G357700	540124030	540124804	GWHASIY00000001	ScWN1R01G471400	840846538	840892854
1A	TraesCS1A02G359700	541146411	541147876	GWHASIY00000001	ScWN1R01G472900	842014756	842016401
1A	TraesCS1A02G361000	541983708	541987722	GWHASIY00000001	ScWN1R01G474200	842948122	842951751
1A	TraesCS1A02G361100	541988486	541992834	GWHASIY00000001	ScWN1R01G474300	842953557	842956990
1A	TraesCS1A02G361200	541993159	541997451	GWHASIY00000001	ScWN1R01G474400	842957827	842961977
1A	TraesCS1A02G361300	541997515	541998469	GWHASIY00000001	ScWN1R01G474500	842962293	842962925
1A	TraesCS1A02G361400	541999826	542004979	GWHASIY00000001	ScWN1R01G474600	842963561	842969086
1A	TraesCS1A02G361500	542136091	542142921	GWHASIY00000001	ScWN1R01G474700	843256626	843263331
1A	TraesCS1A02G362000	542436899	542443489	GWHASIY00000001	ScWN1R01G475100	843868713	843875390
1A	TraesCS1A02G362100	542825362	542826549	GWHASIY00000001	ScWN1R01G475200	843965096	843969005
1A	TraesCS1A02G362200	542868091	542869423	GWHASIY00000001	ScWN1R01G475300	844504554	844506362
1A	TraesCS1A02G362400	543060516	543063497	GWHASIY00000001	ScWN1R01G475400	844632015	844634823
1A	TraesCS1A02G362500	543067389	543069334	GWHASIY00000001	ScWN1R01G475600	845295200	845296809
1A	TraesCS1A02G362700	543618939	543625192	GWHASIY00000001	ScWN1R01G476300	845822222	845828856
1A	TraesCS1A02G362900	543642468	543653328	GWHASIY00000001	ScWN1R01G476400	845839337	845843878
1A	TraesCS1A02G363400	543965747	543965959	GWHASIY00000001	ScWN1R01G476900	846301915	846302721
1A	TraesCS1A02G363600	544042125	544045808	GWHASIY00000001	ScWN1R01G477000	846305231	846306503
1A	TraesCS1A02G363700	544046494	544052618	GWHASIY00000001	ScWN1R01G477100	846374091	846377434
1A	TraesCS1A02G363800	544054296	544058899	GWHASIY00000001	ScWN1R01G477400	847058282	847063783
1A	TraesCS1A02G364000	544176614	544177763	GWHASIY00000001	ScWN1R01G477500	847300032	847301145
1A	TraesCS1A02G364200	544199764	544204085	GWHASIY00000001	ScWN1R01G477700	847558689	847562832
1A	TraesCS1A02G364600	544370915	544376553	GWHASIY00000001	ScWN1R01G478200	847824316	847829720
1A	TraesCS1A02G364700	544377730	544379003	GWHASIY00000001	ScWN1R01G478300	847830432	847840707
1A	TraesCS1A02G364800	544390131	544392159	GWHASIY00000001	ScWN1R01G478400	847853186	847856075
1A	TraesCS1A02G364900	544427976	544431987	GWHASIY00000001	ScWN1R01G478500	848191178	848194984
1A	TraesCS1A02G365100	544465439	544475283	GWHASIY00000001	ScWN1R01G478600	848286460	848292943
1A	TraesCS1A02G365400	544495226	544496670	GWHASIY00000001	ScWN1R01G478900	848341322	848342149
1A	TraesCS1A02G365500	544583341	544584291	GWHASIY00000001	ScWN1R01G479000	848489424	848491044
1A	TraesCS1A02G365600	544585320	544588835	GWHASIY00000001	ScWN1R01G479100	848491439	848495640
1A	TraesCS1A02G365700	544594494	544602413	GWHASIY00000001	ScWN1R01G479200	848552227	848559736
1A	TraesCS1A02G365800	544602849	544606901	GWHASIY00000001	ScWN1R01G479300	848559930	848563985
1A	TraesCS1A02G365900	544747971	544749566	GWHASIY00000001	ScWN1R01G479400	849302481	849304539
1A	TraesCS1A02G366400	545331520	545334637	GWHASIY00000001	ScWN1R01G479900	849756700	849760246
1A	TraesCS1A02G366500	545416981	545418748	GWHASIY00000001	ScWN1R01G480400	850024127	850026051
1A	TraesCS1A02G366600	545474625	545475436	GWHASIY00000001	ScWN1R01G480700	850236882	850237517
1A	TraesCS1A02G368700	546512097	546513621	GWHASIY00000001	ScWN1R01G482700	852803083	852804821
1A	TraesCS1A02G343000	531717265	531722375	GWHASIY00000001	ScWN1R01G491100	861557785	861562958
1A	TraesCS1A02G343300	531877397	531880159	GWHASIY00000001	ScWN1R01G491300	861578148	861581217
1A	TraesCS1A02G343400	531986284	531986741	GWHASIY00000001	ScWN1R01G491800	862156311	862157413
1A	TraesCS1A02G343700	532089135	532090633	GWHASIY00000001	ScWN1R01G491900	862258376	862264971
1A	TraesCS1A02G344000	532248856	532254040	GWHASIY00000001	ScWN1R01G492200	862597164	862602456
1A	TraesCS1A02G344300	532378806	532385116	GWHASIY00000001	ScWN1R01G492500	862712952	862717982
1A	TraesCS1A02G344800	532512644	532533457	GWHASIY00000001	ScWN1R01G492800	862813126	862817593
1A	TraesCS1A02G345000	532614698	532619028	GWHASIY00000001	ScWN1R01G493000	862949922	862956788
1A	TraesCS1A02G345700	532769019	532774372	GWHASIY00000001	ScWN1R01G494000	863805155	863810185
1A	TraesCS1A02G345800	532775433	532776415	GWHASIY00000001	ScWN1R01G494100	863812068	863812775
1A	TraesCS1A02G345900	532777275	532780294	GWHASIY00000001	ScWN1R01G494200	863813630	863816002
1A	TraesCS1A02G346200	532814880	532821932	GWHASIY00000001	ScWN1R01G494300	863898957	863911083
1A	TraesCS1A02G346500	532967313	532968546	GWHASIY00000001	ScWN1R01G494400	864130588	864131385
1A	TraesCS1A02G346600	533139791	533141385	GWHASIY00000001	ScWN1R01G494500	864466842	864468376
1A	TraesCS1A02G346700	533142892	533146397	GWHASIY00000001	ScWN1R01G494600	864471961	864475539
1A	TraesCS1A02G346800	533148045	533149783	GWHASIY00000001	ScWN1R01G494800	864580611	864583113
1A	TraesCS1A02G346900	533162380	533163003	GWHASIY00000001	ScWN1R01G495000	864973998	865023048
1A	TraesCS1A02G347000	533211925	533213298	GWHASIY00000001	ScWN1R01G495100	865023220	865024404
1A	TraesCS1A02G347600	533445423	533447132	GWHASIY00000001	ScWN1R01G495700	865393207	865394637
1A	TraesCS1A02G347700	533449966	533456110	GWHASIY00000001	ScWN1R01G496300	865976402	865985554
1A	TraesCS1A02G347800	533461442	533462234	GWHASIY00000001	ScWN1R01G496400	866069789	866070250
1A	TraesCS1A02G347900	533462403	533467428	GWHASIY00000001	ScWN1R01G496500	866070382	866080214
1A	TraesCS1A02G348000	533468166	533469169	GWHASIY00000001	ScWN1R01G496600	866080489	866081692
1A	TraesCS1A02G348100	533665749	533671587	GWHASIY00000001	ScWN1R01G496700	866106770	866148741
1A	TraesCS1A02G348300	533694570	533697025	GWHASIY00000001	ScWN1R01G497000	866304778	866307262
1A	TraesCS1A02G348400	533698309	533703650	GWHASIY00000001	ScWN1R01G497100	866311156	866316147
1A	TraesCS1A02G348500	533732274	533734650	GWHASIY00000001	ScWN1R01G497200	866318617	866319813
1A	TraesCS1A02G348600	533740600	533742853	GWHASIY00000001	ScWN1R01G497300	866335787	866339251
1A	TraesCS1A02G348700	534043225	534046916	GWHASIY00000001	ScWN1R01G497400	866553579	866558121
1A	TraesCS1A02G348800	534050127	534052835	GWHASIY00000001	ScWN1R01G497500	866577617	866579957
1A	TraesCS1A02G349100	534262362	534265794	GWHASIY00000001	ScWN1R01G498000	866971770	866974903
1A	TraesCS1A02G349600	534535188	534547681	GWHASIY00000001	ScWN1R01G498700	867622549	867633267
1A	TraesCS1A02G349900	534931034	534933809	GWHASIY00000001	ScWN1R01G498800	867896642	867919840
1A	TraesCS1A02G350000	534940875	534943351	GWHASIY00000001	ScWN1R01G498900	867941404	867943857
1A	TraesCS1A02G350100	535027813	535033173	GWHASIY00000001	ScWN1R01G499200	868119549	868126224
1A	TraesCS1A02G351100	535484973	535487137	GWHASIY00000001	ScWN1R01G485000	854687322	854689276
1A	TraesCS1A02G351300	535857780	535858706	GWHASIY00000001	ScWN1R01G485300	854746862	854747774
1A	TraesCS1A02G351600	536067155	536068747	GWHASIY00000001	ScWN1R01G485500	855044097	855045992
1A	TraesCS1A02G351800	536343748	536349359	GWHASIY00000001	ScWN1R01G485600	855249122	855252528
1A	TraesCS1A02G351900	536353547	536356836	GWHASIY00000001	ScWN1R01G485700	855256354	855259828
1A	TraesCS1A02G352000	536427616	536434556	GWHASIY00000001	ScWN1R01G485900	855751500	855757899
1A	TraesCS1A02G352500	536630497	536633240	GWHASIY00000001	ScWN1R01G486000	855892742	855895093
1A	TraesCS1A02G352600	536659351	536660634	GWHASIY00000001	ScWN1R01G486200	855951449	856003142
1A	TraesCS1A02G352800	536664937	536667287	GWHASIY00000001	ScWN1R01G486300	855957631	855959945
1A	TraesCS1A02G353000	536882487	536884307	GWHASIY00000001	ScWN1R01G486400	856347228	856349529
1A	TraesCS1A02G353100	536930603	536931140	GWHASIY00000001	ScWN1R01G486500	856451919	856452748
1A	TraesCS1A02G353200	536935331	536939449	GWHASIY00000001	ScWN1R01G486600	856459161	856464104
1A	TraesCS1A02G353300	536958431	536965909	GWHASIY00000001	ScWN1R01G486700	856464706	856472184
1A	TraesCS1A02G353800	537070049	537077429	GWHASIY00000001	ScWN1R01G486900	857020985	857025362
1A	TraesCS1A02G353900	537072902	537073777	GWHASIY00000001	ScWN1R01G487000	857023032	857024498
1A	TraesCS1A02G354300	537345702	537347810	GWHASIY00000001	ScWN1R01G487500	857527630	857530188
1A	TraesCS1A02G354500	537530760	537533455	GWHASIY00000001	ScWN1R01G487600	857535321	857538088
1A	TraesCS1A02G354600	537537886	537542073	GWHASIY00000001	ScWN1R01G487700	857545242	857550345
1A	TraesCS1A02G354700	537542953	537546678	GWHASIY00000001	ScWN1R01G487800	857554575	857558382
1A	TraesCS1A02G354800	537817963	537818229	GWHASIY00000001	ScWN1R01G487900	857704736	857705739
1A	TraesCS1A02G354900	537821302	537821709	GWHASIY00000001	ScWN1R01G488000	857708557	857709899
1A	TraesCS1A02G355000	537824159	537825712	GWHASIY00000001	ScWN1R01G488100	857711691	857713924
1A	TraesCS1A02G355100	537827200	537831773	GWHASIY00000001	ScWN1R01G488200	857714665	857719378
1A	TraesCS1A02G355200	537961308	537965635	GWHASIY00000001	ScWN1R01G488300	857941523	857945794
1A	TraesCS1A02G355300	537966441	537967220	GWHASIY00000001	ScWN1R01G488400	857951642	857952440
1A	TraesCS1A02G355400	537969896	537972802	GWHASIY00000001	ScWN1R01G488500	858024038	858026884
1A	TraesCS1A02G355500	537973729	537978240	GWHASIY00000001	ScWN1R01G488600	858028119	858033193
1A	TraesCS1A02G355700	538782871	538783837	GWHASIY00000001	ScWN1R01G488700	858418498	858419531
1A	TraesCS1A02G355800	538804851	538808313	GWHASIY00000001	ScWN1R01G489000	858459901	858463667
1A	TraesCS1A02G355900	539279131	539279556	GWHASIY00000001	ScWN1R01G489100	858626253	858626678
1A	TraesCS1A02G356100	539323095	539324401	GWHASIY00000001	ScWN1R01G489400	858673416	858675541
1A	TraesCS1A02G356200	539329708	539335195	GWHASIY00000001	ScWN1R01G489500	858676831	858681911
1A	TraesCS1A02G222700	392523767	392527311	GWHASIY00000001	ScWN1R01G317700	631567101	631569583
1A	TraesCS1A02G222800	392527951	392530881	GWHASIY00000001	ScWN1R01G317800	631568422	631574061
1A	TraesCS1A02G223000	392777543	392781440	GWHASIY00000001	ScWN1R01G317900	631652526	631655759
1A	TraesCS1A02G223100	392782548	392786136	GWHASIY00000001	ScWN1R01G318000	631667241	631672028
1A	TraesCS1A02G223200	393456324	393459251	GWHASIY00000001	ScWN1R01G318400	633269789	633273029
1A	TraesCS1A02G223300	393461156	393469918	GWHASIY00000001	ScWN1R01G318500	633273106	633281364
1A	TraesCS1A02G223400	393612319	393613101	GWHASIY00000001	ScWN1R01G318700	633706447	633707611
1A	TraesCS1A02G223700	394252789	394261768	GWHASIY00000001	ScWN1R01G318900	634079159	634088750
1A	TraesCS1A02G223800	394299047	394302178	GWHASIY00000001	ScWN1R01G319000	634262701	634265941
1A	TraesCS1A02G223900	394319588	394322386	GWHASIY00000001	ScWN1R01G319100	634606787	634610340
1A	TraesCS1A02G224000	394325747	394328538	GWHASIY00000001	ScWN1R01G319200	634611825	634615745
1A	TraesCS1A02G224100	394444437	394445102	GWHASIY00000001	ScWN1R01G319500	635032978	635033915
1A	TraesCS1A02G224800	394851597	394852955	GWHASIY00000001	ScWN1R01G319700	635579040	635583075
1A	TraesCS1A02G225300	395482175	395485326	GWHASIY00000001	ScWN1R01G320100	635938138	635945005
1A	TraesCS1A02G225800	396262416	396262722	GWHASIY00000001	ScWN1R01G320700	638327410	638330898
1A	TraesCS1A02G226100	396421577	396424593	GWHASIY00000001	ScWN1R01G322100	639781121	639785097
1A	TraesCS1A02G226200	396425499	396426695	GWHASIY00000001	ScWN1R01G322200	639785594	639786795
1A	TraesCS1A02G226300	396427875	396432402	GWHASIY00000001	ScWN1R01G322300	639787352	639792303
1A	TraesCS1A02G226500	396464760	396469872	GWHASIY00000001	ScWN1R01G322400	639978728	639983452
1A	TraesCS1A02G226700	397081988	397084196	GWHASIY00000001	ScWN1R01G322600	640702195	640704312
1A	TraesCS1A02G227200	397772413	397776201	GWHASIY00000001	ScWN1R01G323200	642343243	642347178
1A	TraesCS1A02G227400	398131433	398133302	GWHASIY00000001	ScWN1R01G323700	643659801	643663977
1A	TraesCS1A02G228000	399229267	399232767	GWHASIY00000001	ScWN1R01G324700	646069890	646075280
1A	TraesCS1A02G228300	399498209	399503576	GWHASIY00000001	ScWN1R01G325200	647113150	647133415
1A	TraesCS1A02G228400	399591409	399592839	GWHASIY00000001	ScWN1R01G325300	647296886	647298211
1A	TraesCS1A02G228500	399825242	399826597	GWHASIY00000001	ScWN1R01G325900	648317681	648318249
1A	TraesCS1A02G229700	402252751	402258921	GWHASIY00000001	ScWN1R01G326900	650643719	650650623
1A	TraesCS1A02G230100	402920832	402930504	GWHASIY00000001	ScWN1R01G327200	651613646	651617539
1A	TraesCS1A02G230200	402938827	402939495	GWHASIY00000001	ScWN1R01G327300	651712307	651720561
1A	TraesCS1A02G232000	405517313	405522682	GWHASIY00000001	ScWN1R01G328700	654068401	654072608
1A	TraesCS1A02G395800	561496766	561497723	GWHASIY00000001	ScWN1R01G523600	888341031	888342531
1A	TraesCS1A02G395900	561595858	561596417	GWHASIY00000001	ScWN1R01G523700	888385063	888385521
1A	TraesCS1A02G396000	561967125	561976767	GWHASIY00000001	ScWN1R01G523800	888810569	888820445
1A	TraesCS1A02G396100	562031785	562035379	GWHASIY00000001	ScWN1R01G523900	888833561	888837434
1A	TraesCS1A02G396200	562042147	562043787	GWHASIY00000001	ScWN1R01G524000	888845298	888846949
1A	TraesCS1A02G396400	562316367	562321517	GWHASIY00000001	ScWN1R01G524300	889557551	889563476
1A	TraesCS1A02G396600	562739271	562742144	GWHASIY00000001	ScWN1R01G524400	889571308	889573609
1A	TraesCS1A02G398100	563594961	563599215	GWHASIY00000001	ScWN1R01G524500	889808772	889809772
1A	TraesCS1A02G398400	563684317	563686065	GWHASIY00000001	ScWN1R01G525400	890694348	890696148
1A	TraesCS1A02G398500	563686386	563687850	GWHASIY00000001	ScWN1R01G525500	890787901	890789812
1A	TraesCS1A02G399400	563818671	563823103	GWHASIY00000001	ScWN1R01G525700	891075720	891080159
1A	TraesCS1A02G399500	564039745	564040901	GWHASIY00000001	ScWN1R01G525800	891328993	891330185
1A	TraesCS1A02G399600	564084739	564087493	GWHASIY00000001	ScWN1R01G526000	891364641	891367224
1A	TraesCS1A02G399700	564092095	564096290	GWHASIY00000001	ScWN1R01G526100	891390385	891394157
1A	TraesCS1A02G399800	564100030	564102644	GWHASIY00000001	ScWN1R01G526200	891568640	891571602
1A	TraesCS1A02G399900	564116329	564118205	GWHASIY00000001	ScWN1R01G526300	891595225	891599027
1A	TraesCS1A02G400000	564139542	564140223	GWHASIY00000001	ScWN1R01G526600	891600969	891603571
1A	TraesCS1A02G400200	564276653	564279542	GWHASIY00000001	ScWN1R01G527000	891762743	891980464
1A	TraesCS1A02G400300	564300854	564310247	GWHASIY00000001	ScWN1R01G527100	891983622	891993513
1A	TraesCS1A02G400500	564392367	564395626	GWHASIY00000001	ScWN1R01G527200	892032784	892035539
1A	TraesCS1A02G400600	564395728	564396899	GWHASIY00000001	ScWN1R01G527300	892035948	892036928
1A	TraesCS1A02G400700	564396988	564397638	GWHASIY00000001	ScWN1R01G527400	892037256	892037699
1A	TraesCS1A02G401500	565009754	565010526	GWHASIY00000001	ScWN1R01G527900	892762878	892763695
1A	TraesCS1A02G401800	565291854	565295194	GWHASIY00000001	ScWN1R01G528400	893051132	893055121
1A	TraesCS1A02G401900	565420551	565422889	GWHASIY00000001	ScWN1R01G528600	893151808	893154237
1A	TraesCS1A02G402000	565517664	565519636	GWHASIY00000001	ScWN1R01G529000	893260176	893263953
1A	TraesCS1A02G403300	566564178	566564978	GWHASIY00000001	ScWN1R01G530700	895514908	895516119
1A	TraesCS1A02G403500	566634373	566651752	GWHASIY00000001	ScWN1R01G530900	895588648	895599393
1A	TraesCS1A02G042800	23420851	23422572	GWHASIY00000001	ScWN1R01G044100	35633818	35636324
1A	TraesCS1A02G043400	24132681	24140137	GWHASIY00000001	ScWN1R01G045000	36739011	36746918
1A	TraesCS1A02G044600	25545346	25546110	GWHASIY00000001	ScWN1R01G046600	38338936	38339667
1A	TraesCS1A02G045500	27054357	27056618	GWHASIY00000001	ScWN1R01G048100	39633714	39635176
1A	TraesCS1A02G046300	27752743	27757377	GWHASIY00000001	ScWN1R01G050900	43020310	43023840
1A	TraesCS1A02G048200	29993438	29996447	GWHASIY00000001	ScWN1R01G053400	44050694	44051865
1A	TraesCS1A02G048300	30117845	30120916	GWHASIY00000001	ScWN1R01G053900	44492845	44503357
1A	TraesCS1A02G048400	30139544	30142245	GWHASIY00000001	ScWN1R01G054100	44633477	44639166
1A	TraesCS1A02G048700	30196596	30197675	GWHASIY00000001	ScWN1R01G054400	44687376	44688526
1A	TraesCS1A02G050600	32291317	32292106	GWHASIY00000001	ScWN1R01G056100	47626205	47632352
1A	TraesCS1A02G051600	33226677	33229752	GWHASIY00000001	ScWN1R01G058200	49576183	49578979
1A	TraesCS1A02G053300	35486005	35487282	GWHASIY00000001	ScWN1R01G059700	52191350	52192137
1A	TraesCS1A02G053400	35491194	35492444	GWHASIY00000001	ScWN1R01G062100	54057619	54058941
1A	TraesCS1A02G054000	35542718	35543825	GWHASIY00000001	ScWN1R01G062400	54099339	54100220
1A	TraesCS1A02G055200	36278601	36281199	GWHASIY00000001	ScWN1R01G064100	56188577	56192475
1A	TraesCS1A02G055500	36605149	36605802	GWHASIY00000001	ScWN1R01G064400	56268589	56271075
1A	TraesCS1A02G055900	36620347	36621713	GWHASIY00000001	ScWN1R01G064500	56278706	56280779
1A	TraesCS1A02G056100	36761839	36763635	GWHASIY00000001	ScWN1R01G064700	56313831	56316597
1A	TraesCS1A02G056500	36772140	36774424	GWHASIY00000001	ScWN1R01G064800	56329534	56332095
1A	TraesCS1A02G056600	36776373	36780640	GWHASIY00000001	ScWN1R01G064900	56334891	56337968
1A	TraesCS1A02G056700	36794163	36794789	GWHASIY00000001	ScWN1R01G065000	56343873	56344313
1A	TraesCS1A02G056900	36839920	36840861	GWHASIY00000001	ScWN1R01G065100	56437446	56438105
1A	TraesCS1A02G057800	38359265	38359954	GWHASIY00000001	ScWN1R01G065800	58017976	58019949
1A	TraesCS1A02G059300	40147850	40151816	GWHASIY00000001	ScWN1R01G067000	58985966	58989678
1A	TraesCS1A02G060100	41357284	41362423	GWHASIY00000001	ScWN1R01G068200	60347742	60352644
1A	TraesCS1A02G060900	41829435	41830506	GWHASIY00000001	ScWN1R01G069400	61585050	61585642
1A	TraesCS1A02G061600	42217457	42220780	GWHASIY00000001	ScWN1R01G070600	62431582	62436401
1A	TraesCS1A02G062400	42643126	42668396	GWHASIY00000001	ScWN1R01G072000	64617753	64623115
1A	TraesCS1A02G065000	47209815	47211960	GWHASIY00000001	ScWN1R01G073600	67821316	67825176
1A	TraesCS1A02G066100	48771094	48776849	GWHASIY00000001	ScWN1R01G073900	68370290	68372615
1A	TraesCS1A02G066521	48993956	48998857	GWHASIY00000001	ScWN1R01G075000	70197850	70200321
1A	TraesCS1A02G066600	48998937	48999728	GWHASIY00000001	ScWN1R01G075200	70424323	70429168
1A	TraesCS1A02G227800	398857217	398859267	GWHASIY00000001	ScWN1R01G306100	603788529	603789126
1A	TraesCS1A02G228700	400955575	400956033	GWHASIY00000001	ScWN1R01G307200	606408013	606408471
1A	TraesCS1A02G228900	400965658	400969054	GWHASIY00000001	ScWN1R01G307300	606695951	606699661
1A	TraesCS1A02G231700	405092099	405092734	GWHASIY00000001	ScWN1R01G307600	606945578	606946051
1A	TraesCS1A02G232000	405517313	405522682	GWHASIY00000001	ScWN1R01G308000	607184626	607188711
1A	TraesCS1A02G232200	405681899	405682862	GWHASIY00000001	ScWN1R01G308200	608532550	608533720
1A	TraesCS1A02G232500	405868911	405869713	GWHASIY00000001	ScWN1R01G309200	612722123	612722927
1A	TraesCS1A02G233100	406581657	406584983	GWHASIY00000001	ScWN1R01G310200	615213277	615218569
1A	TraesCS1A02G233300	407129068	407129516	GWHASIY00000001	ScWN1R01G313200	622798573	622799001
1A	TraesCS1A02G233400	407315145	407320459	GWHASIY00000001	ScWN1R01G313500	622949890	622955741
1A	TraesCS1A02G233700	408485600	408488677	GWHASIY00000001	ScWN1R01G313800	623208032	623210771
1A	TraesCS1A02G234100	409782353	409790410	GWHASIY00000001	ScWN1R01G314000	623726698	623734916
1A	TraesCS1A02G234200	409827140	409833994	GWHASIY00000001	ScWN1R01G314200	623736883	623742784
1A	TraesCS1A02G234400	409836953	409838736	GWHASIY00000001	ScWN1R01G314300	623743553	623747594
1A	TraesCS1A02G234700	412222937	412226235	GWHASIY00000001	ScWN1R01G314500	624362849	624366613
1A	TraesCS1A02G234900	413782217	413798673	GWHASIY00000001	ScWN1R01G314600	624552792	624568347
1A	TraesCS1A02G235000	415297273	415299492	GWHASIY00000001	ScWN1R01G314700	624799748	624808765
1A	TraesCS1A02G235300	415642009	415642428	GWHASIY00000001	ScWN1R01G314900	625706419	625706725
1A	TraesCS1A02G235500	416536877	416540167	GWHASIY00000001	ScWN1R01G315300	625954256	625957642
1A	TraesCS1A02G235600	416542613	416546310	GWHASIY00000001	ScWN1R01G315400	625960263	625963755
1A	TraesCS1A02G235900	418034034	418040242	GWHASIY00000001	ScWN1R01G316000	628084778	628090875
1A	TraesCS1A02G236000	418041086	418046903	GWHASIY00000001	ScWN1R01G316100	628092876	628099095
1A	TraesCS1A02G236100	418049941	418057242	GWHASIY00000001	ScWN1R01G316200	628132575	628140225
1A	TraesCS1A02G236400	418933738	418936268	GWHASIY00000001	ScWN1R01G316400	628180677	628183458
1A	TraesCS1A02G099900	96438028	96439746	GWHASIY00000001	ScWN1R01G115300	129209573	129211730
1A	TraesCS1A02G100100	96449469	96451542	GWHASIY00000001	ScWN1R01G115700	129976176	129978122
1A	TraesCS1A02G101100	97792599	97796606	GWHASIY00000001	ScWN1R01G116400	130402027	130405961
1A	TraesCS1A02G101200	97802665	97806587	GWHASIY00000001	ScWN1R01G116600	130413483	130415043
1A	TraesCS1A02G101300	97805353	97810182	GWHASIY00000001	ScWN1R01G116700	130442521	130444774
1A	TraesCS1A02G101900	98019574	98021697	GWHASIY00000001	ScWN1R01G117200	130998205	131000065
1A	TraesCS1A02G102000	98022360	98022626	GWHASIY00000001	ScWN1R01G117300	131000327	131000590
1A	TraesCS1A02G102100	98022871	98023878	GWHASIY00000001	ScWN1R01G117400	131001100	131001774
1A	TraesCS1A02G102200	98228382	98237012	GWHASIY00000001	ScWN1R01G117600	131197186	131200118
1A	TraesCS1A02G102400	98584808	98591722	GWHASIY00000001	ScWN1R01G117700	131672132	131679602
1A	TraesCS1A02G102500	99001419	99010088	GWHASIY00000001	ScWN1R01G118400	133388662	133396177
1A	TraesCS1A02G102600	99014196	99018288	GWHASIY00000001	ScWN1R01G118500	133464237	133468495
1A	TraesCS1A02G102700	99018552	99019580	GWHASIY00000001	ScWN1R01G118600	133468792	133470036
1A	TraesCS1A02G103100	99292072	99293625	GWHASIY00000001	ScWN1R01G118800	133755712	133757114
1A	TraesCS1A02G103300	99340046	99340591	GWHASIY00000001	ScWN1R01G118900	133764350	133764958
1A	TraesCS1A02G104100	100002208	100012221	GWHASIY00000001	ScWN1R01G119100	134234686	134236645
1A	TraesCS1A02G104300	100099707	100104633	GWHASIY00000001	ScWN1R01G119300	134381549	134384532
1A	TraesCS1A02G104600	100289595	100291148	GWHASIY00000001	ScWN1R01G119400	134659879	134661536
1A	TraesCS1A02G104800	100373187	100393199	GWHASIY00000001	ScWN1R01G119600	134723984	134743129
1A	TraesCS1A02G104900	100409496	100415749	GWHASIY00000001	ScWN1R01G119800	134800008	134803932
1A	TraesCS1A02G105000	100418166	100418954	GWHASIY00000001	ScWN1R01G119900	134892199	134893390
1A	TraesCS1A02G093800	86638820	86641089	GWHASIY00000001	ScWN1R01G129200	148631178	148633650
1A	TraesCS1A02G093900	86644142	86649260	GWHASIY00000001	ScWN1R01G129300	148643050	148648465
1A	TraesCS1A02G094000	87198152	87201062	GWHASIY00000001	ScWN1R01G129400	148810028	148812129
1A	TraesCS1A02G094100	87210315	87211613	GWHASIY00000001	ScWN1R01G129500	148816595	148817801
1A	TraesCS1A02G094200	88345837	88351710	GWHASIY00000001	ScWN1R01G129700	149315156	149321005
1A	TraesCS1A02G094700	90106358	90110560	GWHASIY00000001	ScWN1R01G130600	153089958	153100030
1A	TraesCS1A02G094900	90162001	90163497	GWHASIY00000001	ScWN1R01G131200	153791430	153793553
1A	TraesCS1A02G095100	91043144	91048307	GWHASIY00000001	ScWN1R01G131400	154065617	154072903
1A	TraesCS1A02G095400	91102651	91105051	GWHASIY00000001	ScWN1R01G131700	154903512	154905574
1A	TraesCS1A02G095500	91158450	91162767	GWHASIY00000001	ScWN1R01G132000	155401014	155405975
1A	TraesCS1A02G095800	91410928	91414181	GWHASIY00000001	ScWN1R01G132400	156823674	156826690
1A	TraesCS1A02G096000	91498965	91502453	GWHASIY00000001	ScWN1R01G132500	156894764	156898356
1A	TraesCS1A02G096100	91502767	91505217	GWHASIY00000001	ScWN1R01G132600	156898767	156901402
1A	TraesCS1A02G096200	91590555	91595995	GWHASIY00000001	ScWN1R01G132900	157144038	157151213
1A	TraesCS1A02G096300	91602861	91604969	GWHASIY00000001	ScWN1R01G133000	157156095	157158068
1A	TraesCS1A02G096400	91671396	91672331	GWHASIY00000001	ScWN1R01G133100	157410669	157414064
1A	TraesCS1A02G096500	92564927	92567805	GWHASIY00000001	ScWN1R01G133200	157483881	157487201
1A	TraesCS1A02G096600	92570552	92575558	GWHASIY00000001	ScWN1R01G133300	157490510	157495830
1A	TraesCS1A02G416300	574681461	574682057	GWHASIY00000001	ScWN1R01G552300	917925095	917925562
1A	TraesCS1A02G416500	574826362	574832131	GWHASIY00000001	ScWN1R01G553200	918275713	918281629
1A	TraesCS1A02G417300	575246293	575248553	GWHASIY00000001	ScWN1R01G554300	918708051	918710518
1A	TraesCS1A02G417700	575465417	575466779	GWHASIY00000001	ScWN1R01G554800	918984129	918985031
1A	TraesCS1A02G418000	575594956	575597857	GWHASIY00000001	ScWN1R01G555200	919435374	919439638
1A	TraesCS1A02G418700	575867347	575870849	GWHASIY00000001	ScWN1R01G555800	919662245	919666053
1A	TraesCS1A02G420200	576665920	576669635	GWHASIY00000001	ScWN1R01G556100	920075813	920080402
1A	TraesCS1A02G421100	577508919	577509161	GWHASIY00000001	ScWN1R01G557000	920772287	920773213
1A	TraesCS1A02G422700	578021877	578025030	GWHASIY00000001	ScWN1R01G558500	921735588	921738738
1A	TraesCS1A02G423000	578355283	578357056	GWHASIY00000001	ScWN1R01G560200	923070964	923073494
1A	TraesCS1A02G424200	579296187	579299659	GWHASIY00000001	ScWN1R01G561600	924064539	924067772
1A	TraesCS1A02G425700	580491858	580497051	GWHASIY00000001	ScWN1R01G563400	925147401	925152167
1A	TraesCS1A02G426400	581206186	581206386	GWHASIY00000001	ScWN1R01G566000	926986458	926986864
1A	TraesCS1A02G428200	582226657	582227481	GWHASIY00000001	ScWN1R01G568600	928537496	928539278
1A	TraesCS1A02G428700	582417095	582428862	GWHASIY00000001	ScWN1R01G568700	928540169	928552045
1A	TraesCS1A02G429400	582708056	582712150	GWHASIY00000001	ScWN1R01G569400	928724407	928728460
1A	TraesCS1A02G431400	583604338	583605519	GWHASIY00000001	ScWN1R01G570300	929195926	929197238
1A	TraesCS1A02G431600	583892368	583895373	GWHASIY00000001	ScWN1R01G571700	930199674	930202528
1A	TraesCS1A02G432100	584069722	584072287	GWHASIY00000001	ScWN1R01G572800	930479889	930485207
1A	TraesCS1A02G433600	584753393	584763007	GWHASIY00000001	ScWN1R01G575300	932818619	932854605
1A	TraesCS1A02G435700	586314004	586318441	GWHASIY00000001	ScWN1R01G576700	933671015	933675903
1A	TraesCS1A02G437300	586937504	586938750	GWHASIY00000001	ScWN1R01G578000	934302936	934303829
1A	TraesCS1A02G438200	587952155	587953646	GWHASIY00000001	ScWN1R01G578700	934622256	934623376
1A	TraesCS1A02G250400	442124887	442126086	GWHASIY00000001	ScWN1R01G345400	677853131	677854304
1A	TraesCS1A02G251300	442797453	442798388	GWHASIY00000001	ScWN1R01G346300	678555175	678556957
1A	TraesCS1A02G252300	444122390	444123580	GWHASIY00000001	ScWN1R01G347400	679330619	679332289
1A	TraesCS1A02G252600	444136296	444137772	GWHASIY00000001	ScWN1R01G348200	681016079	681017568
1A	TraesCS1A02G253500	445502456	445504241	GWHASIY00000001	ScWN1R01G348900	681982127	681984029
1A	TraesCS1A02G255000	446541862	446549281	GWHASIY00000001	ScWN1R01G350500	685847156	685855868
1A	TraesCS1A02G255800	448033492	448037889	GWHASIY00000001	ScWN1R01G351300	687852090	687857144
1A	TraesCS1A02G256300	448918314	448924958	GWHASIY00000001	ScWN1R01G352600	688911559	688917669
1A	TraesCS1A02G256400	448926775	448930744	GWHASIY00000001	ScWN1R01G352700	688919714	688924950
1A	TraesCS1A02G259000	452042146	452046460	GWHASIY00000001	ScWN1R01G354100	690883231	690887909
1A	TraesCS1A02G259200	452280749	452284447	GWHASIY00000001	ScWN1R01G354200	691029529	691033808
1A	TraesCS1A02G259600	452758834	452761870	GWHASIY00000001	ScWN1R01G355300	694854178	694857268
1A	TraesCS1A02G260500	454516009	454523565	GWHASIY00000001	ScWN1R01G357600	700064828	700075508
1A	TraesCS1A02G261200	455605028	455607103	GWHASIY00000001	ScWN1R01G359100	703443793	703446460
1A	TraesCS1A02G261300	455607192	455610855	GWHASIY00000001	ScWN1R01G359700	704806031	704809236
1A	TraesCS1A02G263500	458918053	458919046	GWHASIY00000001	ScWN1R01G360600	705798941	705800190
1A	TraesCS1A02G265500	461047826	461048232	GWHASIY00000001	ScWN1R01G362900	708812802	708813200
1A	TraesCS1A02G267600	462617029	462619649	GWHASIY00000001	ScWN1R01G364300	710926449	710927657
1A	TraesCS1A02G268300	463194919	463195428	GWHASIY00000001	ScWN1R01G365800	712522551	712522959
1A	TraesCS1A02G268400	463246853	463248232	GWHASIY00000001	ScWN1R01G366500	713629241	713630762
1A	TraesCS1A02G269400	463924300	463928925	GWHASIY00000001	ScWN1R01G369000	716338495	716338926
1A	TraesCS1A02G270300	464249664	464253896	GWHASIY00000001	ScWN1R01G369500	716611949	716616693
1A	TraesCS1A02G012500	7178200	7184960	GWHASIY00000001	ScWN1R01G019000	14216713	14223418
1A	TraesCS1A02G012600	7185497	7186507	GWHASIY00000001	ScWN1R01G019100	14223692	14224705
1A	TraesCS1A02G012700	7228719	7229943	GWHASIY00000001	ScWN1R01G019300	14421457	14424841
1A	TraesCS1A02G013200	7315101	7325769	GWHASIY00000001	ScWN1R01G019500	14758865	14764663
1A	TraesCS1A02G013400	7525852	7526447	GWHASIY00000001	ScWN1R01G019800	15348275	15349102
1A	TraesCS1A02G013600	7642614	7643473	GWHASIY00000001	ScWN1R01G019900	15370682	15371401
1A	TraesCS1A02G013800	7657145	7669998	GWHASIY00000001	ScWN1R01G020500	15808250	15811532
1A	TraesCS1A02G014200	7777149	7778389	GWHASIY00000001	ScWN1R01G020800	15890561	15891817
1A	TraesCS1A02G014300	7811031	7813406	GWHASIY00000001	ScWN1R01G021200	15989083	15991598
1A	TraesCS1A02G014800	7962375	7963154	GWHASIY00000001	ScWN1R01G022000	16227162	16227499
1A	TraesCS1A02G014900	8141960	8144500	GWHASIY00000001	ScWN1R01G022400	16413803	16415695
1A	TraesCS1A02G015100	8238257	8239411	GWHASIY00000001	ScWN1R01G022800	16530950	16531693
1A	TraesCS1A02G015200	8239554	8244826	GWHASIY00000001	ScWN1R01G022900	16532138	16537909
1A	TraesCS1A02G015300	8247217	8251270	GWHASIY00000001	ScWN1R01G023000	16538131	16542524
1A	TraesCS1A02G015400	8264166	8266341	GWHASIY00000001	ScWN1R01G023100	16630245	16632774
1A	TraesCS1A02G015500	8291349	8292883	GWHASIY00000001	ScWN1R01G023200	16642521	16644349
1A	TraesCS1A02G015900	8325715	8329799	GWHASIY00000001	ScWN1R01G023500	16662164	16664930
1A	TraesCS1A02G089100	78323461	78331744	GWHASIY00000001	ScWN1R01G120000	135161070	135169603
1A	TraesCS1A02G089200	78335509	78339371	GWHASIY00000001	ScWN1R01G120100	135526664	135531485
1A	TraesCS1A02G089500	78962470	78964533	GWHASIY00000001	ScWN1R01G120400	135593178	135594708
1A	TraesCS1A02G089800	79167082	79169605	GWHASIY00000001	ScWN1R01G120500	135965124	135968208
1A	TraesCS1A02G089900	79688776	79694804	GWHASIY00000001	ScWN1R01G120600	135969880	135975538
1A	TraesCS1A02G090400	80563325	80566568	GWHASIY00000001	ScWN1R01G120700	136609475	136612325
1A	TraesCS1A02G090600	80683274	80687060	GWHASIY00000001	ScWN1R01G121100	137138395	137142156
1A	TraesCS1A02G090700	80688436	80691598	GWHASIY00000001	ScWN1R01G121300	137575215	137577670
1A	TraesCS1A02G091100	82517368	82528033	GWHASIY00000001	ScWN1R01G121400	137600507	137610674
1A	TraesCS1A02G091200	82530925	82535170	GWHASIY00000001	ScWN1R01G121500	137611011	137616269
1A	TraesCS1A02G091300	82947327	82952587	GWHASIY00000001	ScWN1R01G123000	139754893	139760217
1A	TraesCS1A02G092700	85032417	85035322	GWHASIY00000001	ScWN1R01G123600	141946877	141949941
1A	TraesCS1A02G092800	85337310	85338552	GWHASIY00000001	ScWN1R01G123800	142083178	142084389
1A	TraesCS1A02G092900	85344049	85346466	GWHASIY00000001	ScWN1R01G123900	142091859	142094323
1A	TraesCS1A02G093000	85823062	85823960	GWHASIY00000001	ScWN1R01G124000	142216000	142217144
1A	TraesCS1A02G093100	85824518	85827318	GWHASIY00000001	ScWN1R01G124100	142266727	142268213
1A	TraesCS1A02G093200	85901363	85904053	GWHASIY00000001	ScWN1R01G124200	142305512	142321577
1A	TraesCS1A02G096600	92570552	92575558	GWHASIY00000001	ScWN1R01G138600	160448720	160454361
1A	TraesCS1A02G097000	93367123	93367842	GWHASIY00000001	ScWN1R01G138800	160531038	160532305
1A	TraesCS1A02G097100	93392091	93397887	GWHASIY00000001	ScWN1R01G138900	160665015	160667969
1A	TraesCS1A02G097200	93397630	93401378	GWHASIY00000001	ScWN1R01G139000	160668332	160672315
1A	TraesCS1A02G097300	93401939	93403931	GWHASIY00000001	ScWN1R01G139100	160672334	160674559
1A	TraesCS1A02G097400	93693503	93698187	GWHASIY00000001	ScWN1R01G139200	161181741	161186455
1A	TraesCS1A02G097500	94101421	94106484	GWHASIY00000001	ScWN1R01G139300	161802176	161808615
1A	TraesCS1A02G097600	94109874	94114153	GWHASIY00000001	ScWN1R01G139400	162000586	162004192
1A	TraesCS1A02G097700	94244913	94249051	GWHASIY00000001	ScWN1R01G139500	162017671	162021731
1A	TraesCS1A02G098800	95048338	95049419	GWHASIY00000001	ScWN1R01G139600	162092297	162093344
1A	TraesCS1A02G098900	95057831	95062924	GWHASIY00000001	ScWN1R01G140000	163646342	163652786
1A	TraesCS1A02G099000	95183261	95185789	GWHASIY00000001	ScWN1R01G140200	163893020	163896357
1A	TraesCS1A02G099100	95311463	95315612	GWHASIY00000001	ScWN1R01G140500	164138701	164143791
1A	TraesCS1A02G099300	95820621	95826073	GWHASIY00000001	ScWN1R01G140700	164309403	164315116
1A	TraesCS1A02G099400	95850942	95853644	GWHASIY00000001	ScWN1R01G140800	164353679	164359691
1A	TraesCS1A02G099500	95854802	95860989	GWHASIY00000001	ScWN1R01G141200	164759972	164765925
1A	TraesCS1A02G441500	590249635	590250714	GWHASIY00000001	ScWN1R01G583700	937321658	937323008
1A	TraesCS1A02G441600	590342119	590348478	GWHASIY00000001	ScWN1R01G584300	937770238	937775508
1A	TraesCS1A02G442200	590967265	590968975	GWHASIY00000001	ScWN1R01G584400	937841579	937843567
1A	TraesCS1A02G442400	591089516	591099582	GWHASIY00000001	ScWN1R01G584500	937878191	937891406
1A	TraesCS1A02G442500	591147143	591152457	GWHASIY00000001	ScWN1R01G584700	937958963	937964012
1A	TraesCS1A02G442600	591153190	591157852	GWHASIY00000001	ScWN1R01G584800	937964723	937969284
1A	TraesCS1A02G442700	591298417	591299038	GWHASIY00000001	ScWN1R01G585700	938528347	938549990
1A	TraesCS1A02G443500	591947135	591948302	GWHASIY00000001	ScWN1R01G586200	938776195	938777223
1A	TraesCS1A02G443600	591948406	591953951	GWHASIY00000001	ScWN1R01G586300	938777627	938782141
1A	TraesCS1A02G443700	591954192	591955918	GWHASIY00000001	ScWN1R01G586400	938782527	938783440
1A	TraesCS1A02G443800	591956462	591957346	GWHASIY00000001	ScWN1R01G586500	938783973	938784425
1A	TraesCS1A02G443900	592087337	592091359	GWHASIY00000001	ScWN1R01G586600	938818788	938823497
1A	TraesCS1A02G444100	592099464	592101364	GWHASIY00000001	ScWN1R01G586800	938893767	938895715
1A	TraesCS1A02G272200	465464900	465470830	GWHASIY00000001	ScWN1R01G373000	720286890	720293081
1A	TraesCS1A02G273500	467184518	467186314	GWHASIY00000001	ScWN1R01G374100	721670967	721672533
1A	TraesCS1A02G273900	467257745	467260124	GWHASIY00000001	ScWN1R01G374900	722564989	722567676
1A	TraesCS1A02G276100	471320624	471326066	GWHASIY00000001	ScWN1R01G377300	726838467	726844030
1A	TraesCS1A02G276900	472079783	472082817	GWHASIY00000001	ScWN1R01G377600	727170977	727174419
1A	TraesCS1A02G277400	472550277	472552563	GWHASIY00000001	ScWN1R01G377700	727708272	727710677
1A	TraesCS1A02G278200	474197441	474201439	GWHASIY00000001	ScWN1R01G378600	729304391	729307903
1A	TraesCS1A02G278300	474217694	474220455	GWHASIY00000001	ScWN1R01G378700	729628450	729629867
1A	TraesCS1A02G278900	474449755	474451774	GWHASIY00000001	ScWN1R01G379800	731062042	731064158
1A	TraesCS1A02G279200	474791494	474793789	GWHASIY00000001	ScWN1R01G380600	731787275	731789229
1A	TraesCS1A02G281300	479817767	479820086	GWHASIY00000001	ScWN1R01G382400	734747954	734750355
1A	TraesCS1A02G281900	480564799	480566679	GWHASIY00000001	ScWN1R01G383500	735597894	735600847
1A	TraesCS1A02G282800	480750172	480750864	GWHASIY00000001	ScWN1R01G384300	735921372	735931637
1A	TraesCS1A02G282900	480754639	480754957	GWHASIY00000001	ScWN1R01G384400	735926139	735927368
1A	TraesCS1A02G284100	481754147	481758368	GWHASIY00000001	ScWN1R01G386300	739606841	739607515
1A	TraesCS1A02G105600	101763922	101767798	GWHASIY00000001	ScWN1R01G141200	164759972	164765925
1A	TraesCS1A02G106400	104222012	104222866	GWHASIY00000001	ScWN1R01G142400	166391645	166392179
1A	TraesCS1A02G106500	104225642	104230111	GWHASIY00000001	ScWN1R01G142500	166409976	166414509
1A	TraesCS1A02G106900	104578913	104581669	GWHASIY00000001	ScWN1R01G143200	167702191	167704034
1A	TraesCS1A02G107000	104582911	104590321	GWHASIY00000001	ScWN1R01G143300	168158103	168189592
1A	TraesCS1A02G108300	107466471	107482160	GWHASIY00000001	ScWN1R01G146200	174032563	174044563
1A	TraesCS1A02G108400	107484216	107485732	GWHASIY00000001	ScWN1R01G146300	174046818	174048339
1A	TraesCS1A02G110200	109573740	109578560	GWHASIY00000001	ScWN1R01G148400	177344281	177349316
1A	TraesCS1A02G110900	111122761	111132907	GWHASIY00000001	ScWN1R01G148600	178055692	178065959
1A	TraesCS1A02G111000	111150791	111153945	GWHASIY00000001	ScWN1R01G148700	178069382	178072928
1A	TraesCS1A02G111100	111536235	111538376	GWHASIY00000001	ScWN1R01G149200	179512180	179514846
1A	TraesCS1A02G112400	114060494	114063211	GWHASIY00000001	ScWN1R01G151800	184067634	184069261
1A	TraesCS1A02G112700	115357679	115363324	GWHASIY00000001	ScWN1R01G154200	187226912	187231525
1A	TraesCS1A02G114700	118847401	118850726	GWHASIY00000001	ScWN1R01G155500	189677373	189680267
1A	TraesCS1A02G115300	119709077	119718495	GWHASIY00000001	ScWN1R01G156800	191825561	191828914
1A	TraesCS1A02G370800	547963976	547968335	GWHASIY00000001	ScWN1R01G501800	870844429	870849308
1A	TraesCS1A02G370900	547979783	547981846	GWHASIY00000001	ScWN1R01G502000	870857530	870858450
1A	TraesCS1A02G371000	548405015	548405913	GWHASIY00000001	ScWN1R01G502100	870889461	870890038
1A	TraesCS1A02G371700	548564973	548568222	GWHASIY00000001	ScWN1R01G503200	871521825	871557319
1A	TraesCS1A02G372800	549283914	549288085	GWHASIY00000001	ScWN1R01G504000	872736150	872767693
1A	TraesCS1A02G373000	549312696	549314670	GWHASIY00000001	ScWN1R01G504100	872767878	872770675
1A	TraesCS1A02G373100	549358541	549360837	GWHASIY00000001	ScWN1R01G504500	872932710	872937188
1A	TraesCS1A02G373200	549418214	549421078	GWHASIY00000001	ScWN1R01G504700	872968929	872971963
1A	TraesCS1A02G373300	549423942	549427559	GWHASIY00000001	ScWN1R01G504900	872974615	872978638
1A	TraesCS1A02G373500	549461718	549494735	GWHASIY00000001	ScWN1R01G505100	873247461	873253013
1A	TraesCS1A02G374100	549604038	549607897	GWHASIY00000001	ScWN1R01G505300	873412405	873420244
1A	TraesCS1A02G376100	550441580	550446624	GWHASIY00000001	ScWN1R01G506800	874309057	874314582
1A	TraesCS1A02G007300	3845783	3847150	GWHASIY00000001	ScWN1R01G011100	9996398	9997316
1A	TraesCS1A02G007500	4045713	4048684	GWHASIY00000001	ScWN1R01G011300	10002289	10005298
1A	TraesCS1A02G007900	4063197	4063406	GWHASIY00000001	ScWN1R01G012300	10559156	10559365
1A	TraesCS1A02G008100	4497200	4503419	GWHASIY00000001	ScWN1R01G013900	11890622	11906291
1A	TraesCS1A02G008200	4502605	4504697	GWHASIY00000001	ScWN1R01G014000	11917707	11918468
1A	TraesCS1A02G009000	5491027	5495112	GWHASIY00000001	ScWN1R01G014100	11921871	11925769
1A	TraesCS1A02G009700	6022742	6023437	GWHASIY00000001	ScWN1R01G014600	12264614	12265278
1A	TraesCS1A02G011100	6566139	6567972	GWHASIY00000001	ScWN1R01G015000	12513589	12516783
1A	TraesCS1A02G011200	6569879	6576401	GWHASIY00000001	ScWN1R01G015100	12518765	12524365
1A	TraesCS1A02G011400	6760744	6764265	GWHASIY00000001	ScWN1R01G015200	12574131	12577434
1A	TraesCS1A02G011500	6765240	6765452	GWHASIY00000001	ScWN1R01G015300	12580679	12583027
1A	TraesCS1A02G011800	6788571	6793542	GWHASIY00000001	ScWN1R01G015500	12608606	12611695
1A	TraesCS1A02G393700	560177974	560181992	GWHASIY00000001	ScWN1R01G507100	874466235	874470056
1A	TraesCS1A02G393900	560248619	560249770	GWHASIY00000001	ScWN1R01G507700	874613173	874614195
1A	TraesCS1A02G394000	560260083	560263148	GWHASIY00000001	ScWN1R01G507800	874621304	874625022
1A	TraesCS1A02G394100	560310084	560310887	GWHASIY00000001	ScWN1R01G507900	874655708	874656484
1A	TraesCS1A02G394200	560314110	560314989	GWHASIY00000001	ScWN1R01G508000	874659728	874661214
1A	TraesCS1A02G394400	560402035	560407035	GWHASIY00000001	ScWN1R01G508200	874750503	874754218
1A	TraesCS1A02G394500	560456487	560463748	GWHASIY00000001	ScWN1R01G508300	874805708	874813991
1A	TraesCS1A02G394600	560466174	560470146	GWHASIY00000001	ScWN1R01G508400	874815571	874847520
1A	TraesCS1A02G394700	560486475	560486738	GWHASIY00000001	ScWN1R01G508600	874866780	874867504
1A	TraesCS1A02G395400	561280194	561282249	GWHASIY00000001	ScWN1R01G509700	875414660	875417024
1A	TraesCS1A02G396600	562739271	562742144	GWHASIY00000001	ScWN1R01G510800	875941200	875943737
1A	TraesCS1A02G004126	2490452	2519369	GWHASIY00000001	ScWN1R01G083000	82789759	82793137
1A	TraesCS1A02G004300	2550647	2569820	GWHASIY00000001	ScWN1R01G083700	83174758	83177916
1A	TraesCS1A02G005200	2982629	2986266	GWHASIY00000001	ScWN1R01G084700	83476827	83480645
1A	TraesCS1A02G005400	3117194	3118502	GWHASIY00000001	ScWN1R01G085300	83811725	83812657
1A	TraesCS1A02G005500	3119378	3122276	GWHASIY00000001	ScWN1R01G085400	83813935	83816875
1A	TraesCS1A02G005600	3255805	3262577	GWHASIY00000001	ScWN1R01G085500	83844705	83851745
1A	TraesCS1A02G005700	3377838	3383699	GWHASIY00000001	ScWN1R01G085800	83996631	84006261
1A	TraesCS1A02G005800	3386287	3391808	GWHASIY00000001	ScWN1R01G085900	84007112	84014525
1A	TraesCS1A02G005900	3446931	3450200	GWHASIY00000001	ScWN1R01G086100	84123630	84126669
1A	TraesCS1A02G006000	3451854	3454772	GWHASIY00000001	ScWN1R01G086200	84127599	84131228
1A	TraesCS1A02G006100	3462554	3465581	GWHASIY00000001	ScWN1R01G087400	84779390	84782819
1A	TraesCS1A02G134500	201853521	201865435	GWHASIY00000001	ScWN1R01G183600	335934648	335977526
1A	TraesCS1A02G137200	221705320	221708351	GWHASIY00000001	ScWN1R01G185100	341503740	341538488
1A	TraesCS1A02G137300	221708689	221709738	GWHASIY00000001	ScWN1R01G185200	341538838	341539556
1A	TraesCS1A02G138100	229168841	229171503	GWHASIY00000001	ScWN1R01G185800	346104406	346107301
1A	TraesCS1A02G138200	230132869	230165911	GWHASIY00000001	ScWN1R01G186700	352364909	352375651
1A	TraesCS1A02G138600	232339702	232344048	GWHASIY00000001	ScWN1R01G187000	353093801	353126991
1A	TraesCS1A02G139900	237744624	237746433	GWHASIY00000001	ScWN1R01G188300	357882284	357884270
1A	TraesCS1A02G140700	238656184	238670642	GWHASIY00000001	ScWN1R01G188500	358867358	358872568
1A	TraesCS1A02G140800	238673104	238673667	GWHASIY00000001	ScWN1R01G188600	358873219	358916768
1A	TraesCS1A02G140900	238677976	238690883	GWHASIY00000001	ScWN1R01G188800	359698488	359709697
1A	TraesCS1A02G141600	241167927	241170870	GWHASIY00000001	ScWN1R01G189600	362358477	362361531
1A	TraesCS1A02G444200	592308531	592312286	GWHASIY00000001	ScWN1R01G578800	934741393	934741680
1A	TraesCS1A02G444500	592528514	592533519	GWHASIY00000001	ScWN1R01G580800	935756848	935761930
1A	TraesCS1A02G444700	592658170	592660178	GWHASIY00000001	ScWN1R01G580900	935773490	935775365
1A	TraesCS1A02G444800	592757181	592759061	GWHASIY00000001	ScWN1R01G581000	935868010	935869865
1A	TraesCS1A02G444900	592829982	592831432	GWHASIY00000001	ScWN1R01G581100	935871408	935873214
1A	TraesCS1A02G445000	592833080	592846052	GWHASIY00000001	ScWN1R01G581200	935875746	935893694
1A	TraesCS1A02G445100	592851549	592852742	GWHASIY00000001	ScWN1R01G581700	936356365	936356813
1A	TraesCS1A02G445500	593279894	593287280	GWHASIY00000001	ScWN1R01G581900	936547511	936555120
1A	TraesCS1A02G445900	593548121	593552166	GWHASIY00000001	ScWN1R01G582400	936748213	936752231
1A	TraesCS1A02G446100	593993110	594002067	GWHASIY00000001	ScWN1R01G582700	936952352	936954920
1A	TraesCS1A02G387700	556297389	556306081	GWHASIY00000001	ScWN1R01G512600	877713418	877719637
1A	TraesCS1A02G387900	556792217	556795702	GWHASIY00000001	ScWN1R01G512800	877821055	877824055
1A	TraesCS1A02G388000	556796077	556800728	GWHASIY00000001	ScWN1R01G513100	878032370	878036943
1A	TraesCS1A02G388700	557101954	557105591	GWHASIY00000001	ScWN1R01G514100	878507093	878510870
1A	TraesCS1A02G388800	557116985	557120090	GWHASIY00000001	ScWN1R01G514200	878548444	878551462
1A	TraesCS1A02G389000	557152264	557154180	GWHASIY00000001	ScWN1R01G514300	878552040	878553309
1A	TraesCS1A02G389100	557154343	557156185	GWHASIY00000001	ScWN1R01G514400	878610299	878612277
1A	TraesCS1A02G391700	558538124	558539913	GWHASIY00000001	ScWN1R01G515300	880013561	880037557
1A	TraesCS1A02G391900	558550095	558553987	GWHASIY00000001	ScWN1R01G515400	880044749	880050182
1A	TraesCS1A02G392200	558704272	558705248	GWHASIY00000001	ScWN1R01G515700	880156431	880157111
1A	TraesCS1A02G315200	506553425	506557971	GWHASIY00000001	ScWN1R01G427200	789865906	789878473
1A	TraesCS1A02G316900	508526216	508528106	GWHASIY00000001	ScWN1R01G427700	790862339	790863151
1A	TraesCS1A02G318200	509702182	509703602	GWHASIY00000001	ScWN1R01G429000	792212275	792213420
1A	TraesCS1A02G319000	510280764	510282530	GWHASIY00000001	ScWN1R01G429500	792557587	792559309
1A	TraesCS1A02G319100	510282724	510286786	GWHASIY00000001	ScWN1R01G429600	792559587	792563726
1A	TraesCS1A02G319800	510450437	510451177	GWHASIY00000001	ScWN1R01G431400	793362879	793367445
1A	TraesCS1A02G320900	511404376	511411090	GWHASIY00000001	ScWN1R01G433700	796554390	796561063
1A	TraesCS1A02G321700	512643760	512651749	GWHASIY00000001	ScWN1R01G434400	796985305	796994396
1A	TraesCS1A02G321800	512652346	512653512	GWHASIY00000001	ScWN1R01G435000	797393683	797394576
1A	TraesCS1A02G321900	512654234	512658884	GWHASIY00000001	ScWN1R01G435100	797410271	797414613
1A	TraesCS1A02G322700	513623272	513628004	GWHASIY00000001	ScWN1R01G436200	798971600	798975771
1A	TraesCS1A02G404400	567986877	567988830	GWHASIY00000001	ScWN1R01G545000	911794295	911795949
1A	TraesCS1A02G404800	568122035	568123108	GWHASIY00000001	ScWN1R01G546800	912558967	912576141
1A	TraesCS1A02G405600	568413091	568417416	GWHASIY00000001	ScWN1R01G547500	912718433	912723005
1A	TraesCS1A02G405900	568644261	568646592	GWHASIY00000001	ScWN1R01G547600	912873897	912876218
1A	TraesCS1A02G406000	568696506	568698299	GWHASIY00000001	ScWN1R01G547800	913131037	913132840
1A	TraesCS1A02G406200	568727578	568730565	GWHASIY00000001	ScWN1R01G547900	913144359	913147717
1A	TraesCS1A02G406300	568788864	568790654	GWHASIY00000001	ScWN1R01G548000	913290051	913291642
1A	TraesCS1A02G408200	570254903	570255900	GWHASIY00000001	ScWN1R01G549400	914359890	914361020
1A	TraesCS1A02G409000	570806323	570809588	GWHASIY00000001	ScWN1R01G550000	914727875	914729540
1A	TraesCS1A02G409100	570855520	570857641	GWHASIY00000001	ScWN1R01G550100	914818534	914820736
1A	TraesCS1A02G175900	313903531	313912668	GWHASIY00000001	ScWN1R01G225800	466987031	466996329
1A	TraesCS1A02G177100	319445759	319447575	GWHASIY00000001	ScWN1R01G226800	468656425	468657456
1A	TraesCS1A02G177400	320222699	320224716	GWHASIY00000001	ScWN1R01G226900	468658844	468660199
1A	TraesCS1A02G177700	320891334	320895519	GWHASIY00000001	ScWN1R01G229400	474978408	474983217
1A	TraesCS1A02G178100	321402669	321412297	GWHASIY00000001	ScWN1R01G229700	475188907	475199261
1A	TraesCS1A02G179100	323894492	323894761	GWHASIY00000001	ScWN1R01G230800	476948018	476948278
1A	TraesCS1A02G179600	324498893	324501933	GWHASIY00000001	ScWN1R01G231400	478682756	478683349
1A	TraesCS1A02G180200	325039828	325049320	GWHASIY00000001	ScWN1R01G233100	481953500	481963238
1A	TraesCS1A02G180300	325049787	325054523	GWHASIY00000001	ScWN1R01G233600	482511962	482516960
1A	TraesCS1A02G180800	327006563	327008204	GWHASIY00000001	ScWN1R01G234200	484532833	484535767
1A	TraesCS1A02G132000	177483605	177485389	GWHASIY00000001	ScWN1R01G168500	233751373	233753338
1A	TraesCS1A02G133800	189960272	189965406	GWHASIY00000001	ScWN1R01G168800	236679487	236686059
1A	TraesCS1A02G133900	191855622	191862578	GWHASIY00000001	ScWN1R01G169500	241352937	241371978
1A	TraesCS1A02G134000	193517325	193519141	GWHASIY00000001	ScWN1R01G170800	251221767	251227755
1A	TraesCS1A02G135300	208209176	208219356	GWHASIY00000001	ScWN1R01G173300	273137036	273142820
1A	TraesCS1A02G135600	208881364	208913608	GWHASIY00000001	ScWN1R01G175700	294177045	294207968
1A	TraesCS1A02G135700	209353872	209363066	GWHASIY00000001	ScWN1R01G175800	294936819	294963669
1A	TraesCS1A02G138000	227265560	227268703	GWHASIY00000001	ScWN1R01G176100	298822030	298841779
1A	TraesCS1A02G138800	233920831	233925580	GWHASIY00000001	ScWN1R01G177400	309220728	309225621
1A	TraesCS1A02G139500	236718811	236722781	GWHASIY00000001	ScWN1R01G178600	314715578	314721783
1A	TraesCS1A02G139600	237327511	237330121	GWHASIY00000001	ScWN1R01G180400	323795923	323798666
1A	TraesCS1A02G020000	9979714	9980736	GWHASIY00000001	ScWN1R01G008600	9192980	9194150
1A	TraesCS1A02G020300	10047783	10050350	GWHASIY00000001	ScWN1R01G008700	9196707	9197737
1A	TraesCS1A02G020500	10066113	10069211	GWHASIY00000001	ScWN1R01G009000	9273917	9277355
1A	TraesCS1A02G020600	10069498	10072370	GWHASIY00000001	ScWN1R01G009100	9277416	9280108
1A	TraesCS1A02G023205	11525226	11528167	GWHASIY00000001	ScWN1R01G010500	9802384	9805284
1A	TraesCS1A02G023200	11530146	11531462	GWHASIY00000001	ScWN1R01G010600	9817958	9819458
1A	TraesCS1A02G023300	11554673	11556175	GWHASIY00000001	ScWN1R01G010700	9870427	9871994
1A	TraesCS1A02G023400	11564200	11572148	GWHASIY00000001	ScWN1R01G010800	9886476	9894507
1A	TraesCS1A02G023700	11643654	11644753	GWHASIY00000001	ScWN1R01G010900	9961391	9962882
1A	TraesCS1A02G222900	392744232	392747376	GWHASIY00000001	ScWN1R01G318100	631736094	631738786
1A	TraesCS1A02G223600	394250151	394251608	GWHASIY00000001	ScWN1R01G319400	634972060	634973438
1A	TraesCS1A02G223800	394299047	394302178	GWHASIY00000001	ScWN1R01G319700	635579040	635583075
1A	TraesCS1A02G224700	394588931	394607136	GWHASIY00000001	ScWN1R01G319800	635709344	635716415
1A	TraesCS1A02G225700	396105135	396108083	GWHASIY00000001	ScWN1R01G321300	638649980	638652946
1A	TraesCS1A02G226600	397053250	397053711	GWHASIY00000001	ScWN1R01G322700	640740684	640743242
1A	TraesCS1A02G227100	397769399	397770590	GWHASIY00000001	ScWN1R01G323300	642349310	642349977
1A	TraesCS1A02G227700	398666146	398670897	GWHASIY00000001	ScWN1R01G324900	646647207	646652006
1A	TraesCS1A02G228700	400955575	400956033	GWHASIY00000001	ScWN1R01G327900	653411803	653412462
1A	TraesCS1A02G228900	400965658	400969054	GWHASIY00000001	ScWN1R01G328500	653885070	653888672
1A	TraesCS1A02G300400	495306563	495307141	GWHASIY00000001	ScWN1R01G405600	762780789	762781826
1A	TraesCS1A02G301000	495487232	495490176	GWHASIY00000001	ScWN1R01G407400	765171137	765173600
1A	TraesCS1A02G303000	496480002	496482334	GWHASIY00000001	ScWN1R01G409700	770348110	770350948
1A	TraesCS1A02G303400	497083211	497084830	GWHASIY00000001	ScWN1R01G411100	771626231	771628016
1A	TraesCS1A02G304700	497616948	497623281	GWHASIY00000001	ScWN1R01G412300	773466576	773469616
1A	TraesCS1A02G305400	498047045	498047740	GWHASIY00000001	ScWN1R01G413600	774463376	774464451
1A	TraesCS1A02G307900	499438826	499441429	GWHASIY00000001	ScWN1R01G416100	777054004	777056568
1A	TraesCS1A02G309500	500363901	500367957	GWHASIY00000001	ScWN1R01G418400	779870828	779874200
1A	TraesCS1A02G309800	500663059	500665554	GWHASIY00000001	ScWN1R01G419400	781028495	781031238
1A	TraesCS1A02G309900	500821729	500823488	GWHASIY00000001	ScWN1R01G420200	781827786	781829538
1A	TraesCS1A02G311600	503325400	503326050	GWHASIY00000001	ScWN1R01G422000	784522555	784523927
1A	TraesCS1A02G125300	148953747	148959478	GWHASIY00000001	ScWN1R01G171000	254663638	254669791
1A	TraesCS1A02G125700	150006605	150008006	GWHASIY00000001	ScWN1R01G171300	257123243	257124744
1A	TraesCS1A02G125800	150451138	150456774	GWHASIY00000001	ScWN1R01G171500	260074692	260083098
1A	TraesCS1A02G125900	150860542	150861336	GWHASIY00000001	ScWN1R01G171700	261634622	261635769
1A	TraesCS1A02G126000	150890798	150895231	GWHASIY00000001	ScWN1R01G171800	261878160	261883671
1A	TraesCS1A02G126100	150899371	150902341	GWHASIY00000001	ScWN1R01G171900	261883753	261886411
1A	TraesCS1A02G126200	151351630	151352346	GWHASIY00000001	ScWN1R01G172000	262340337	262341272
1A	TraesCS1A02G126300	151772521	151778538	GWHASIY00000001	ScWN1R01G172300	264169350	264178149
1A	TraesCS1A02G389300	557423813	557426714	GWHASIY00000001	ScWN1R01G517200	881457852	881460981
1A	TraesCS1A02G389400	557428966	557481175	GWHASIY00000001	ScWN1R01G517300	881462555	881479467
1A	TraesCS1A02G389500	557487151	557491334	GWHASIY00000001	ScWN1R01G517400	881505931	881510627
1A	TraesCS1A02G389600	557491431	557495243	GWHASIY00000001	ScWN1R01G517500	881510993	881514292
1A	TraesCS1A02G389700	557550871	557553065	GWHASIY00000001	ScWN1R01G517600	881562248	881567220
1A	TraesCS1A02G389800	557555895	557559770	GWHASIY00000001	ScWN1R01G517700	881570522	881574051
1A	TraesCS1A02G390200	557932558	557937076	GWHASIY00000001	ScWN1R01G517900	882446116	882450859
1A	TraesCS1A02G375300	550135209	550138591	GWHASIY00000001	ScWN1R01G521200	885970699	885973877
1A	TraesCS1A02G375600	550311432	550314872	GWHASIY00000001	ScWN1R01G521600	886373937	886377304
1A	TraesCS1A02G375800	550342744	550345277	GWHASIY00000001	ScWN1R01G521700	886450480	886452957
1A	TraesCS1A02G375900	550419211	550422944	GWHASIY00000001	ScWN1R01G521800	886526930	886531150
1A	TraesCS1A02G376000	550424728	550426464	GWHASIY00000001	ScWN1R01G521900	886532018	886533843
1A	TraesCS1A02G376300	550592585	550593766	GWHASIY00000001	ScWN1R01G522100	886812962	886814136
1A	TraesCS1A02G376400	550611490	550616190	GWHASIY00000001	ScWN1R01G522200	886839265	886869686
1A	TraesCS1A02G377900	550967927	550969339	GWHASIY00000001	ScWN1R01G518600	884039548	884040582
1A	TraesCS1A02G378000	550969936	550972182	GWHASIY00000001	ScWN1R01G518700	884042249	884044193
1A	TraesCS1A02G378600	551278287	551281179	GWHASIY00000001	ScWN1R01G518800	884138270	884142464
1A	TraesCS1A02G378700	551307159	551308946	GWHASIY00000001	ScWN1R01G519100	884199249	884209719
1A	TraesCS1A02G378900	551313777	551317799	GWHASIY00000001	ScWN1R01G519200	884211136	884215220
1A	TraesCS1A02G379000	551320074	551323790	GWHASIY00000001	ScWN1R01G519300	884221079	884224806
1A	TraesCS1A02G379100	551443260	551463648	GWHASIY00000001	ScWN1R01G519500	884569953	884573524
1A	TraesCS1A02G108600	107777232	107778839	GWHASIY00000001	ScWN1R01G112400	123243577	123260781
1A	TraesCS1A02G109400	108760477	108766530	GWHASIY00000001	ScWN1R01G113700	125150711	125157131
1A	TraesCS1A02G109500	108769536	108774492	GWHASIY00000001	ScWN1R01G113800	125158103	125162424
1A	TraesCS1A02G109600	108774424	108775742	GWHASIY00000001	ScWN1R01G113900	125161963	125164104
1A	TraesCS1A02G109700	108778451	108781156	GWHASIY00000001	ScWN1R01G114000	125164631	125167725
1A	TraesCS1A02G109800	108798155	108800103	GWHASIY00000001	ScWN1R01G114100	125251336	125253142
1A	TraesCS1A02G110000	108921601	108924502	GWHASIY00000001	ScWN1R01G114200	125428678	125431223
1A	TraesCS1A02G024100	11811881	11815829	GWHASIY00000001	ScWN1R01G016900	13204080	13207829
1A	TraesCS1A02G024200	11819305	11825443	GWHASIY00000001	ScWN1R01G017000	13212447	13214283
1A	TraesCS1A02G024700	12098618	12103881	GWHASIY00000001	ScWN1R01G018000	13552003	13557122
1A	TraesCS1A02G025200	12157064	12161869	GWHASIY00000001	ScWN1R01G018400	13711980	13716738
1A	TraesCS1A02G025700	12312969	12318272	GWHASIY00000001	ScWN1R01G018600	13861327	13866585
1A	TraesCS1A02G025900	12363666	12369892	GWHASIY00000001	ScWN1R01G018700	13869773	13875830
1A	TraesCS1A02G026000	12371105	12372554	GWHASIY00000001	ScWN1R01G018800	13876493	13878487
1A	TraesCS1A02G280700	478450779	478452828	GWHASIY00000001	ScWN1R01G385500	737840946	737843533
1A	TraesCS1A02G280800	478535519	478538442	GWHASIY00000001	ScWN1R01G385600	738001117	738003845
1A	TraesCS1A02G281000	478627839	478628469	GWHASIY00000001	ScWN1R01G385900	738485551	738488384
1A	TraesCS1A02G283400	480933518	480936043	GWHASIY00000001	ScWN1R01G387400	742308758	742311355
1A	TraesCS1A02G284900	482328444	482329898	GWHASIY00000001	ScWN1R01G389800	746042921	746043590
1A	TraesCS1A02G285000	482335686	482339114	GWHASIY00000001	ScWN1R01G390000	746059271	746068456
1A	TraesCS1A02G286700	483647802	483648860	GWHASIY00000001	ScWN1R01G390900	747186075	747187175
1A	TraesCS1A02G287500	484998886	485000259	GWHASIY00000001	ScWN1R01G392000	747896349	747898269
1A	TraesCS1A02G342900	531682419	531688487	GWHASIY00000001	ScWN1R01G491700	862067780	862072755
1A	TraesCS1A02G345100	532626723	532640389	GWHASIY00000001	ScWN1R01G492700	862774837	862779473
1A	TraesCS1A02G345500	532747637	532757674	GWHASIY00000001	ScWN1R01G492800	862813126	862817593
1A	TraesCS1A02G345800	532775433	532776415	GWHASIY00000001	ScWN1R01G493300	863390289	863391635
1A	TraesCS1A02G345900	532777275	532780294	GWHASIY00000001	ScWN1R01G493600	863399045	863408503
1A	TraesCS1A02G346400	532929908	532935203	GWHASIY00000001	ScWN1R01G493700	863557598	863561662
1A	TraesCS1A02G347400	533323357	533324985	GWHASIY00000001	ScWN1R01G495800	865403156	865405224
1A	TraesCS1A02G349300	534275106	534277856	GWHASIY00000001	ScWN1R01G497600	866828793	866832497
1A	TraesCS1A02G051500	33019233	33022457	GWHASIY00000001	ScWN1R01G058300	49839535	49842987
1A	TraesCS1A02G054300	35931964	35936127	GWHASIY00000001	ScWN1R01G059900	52251768	52257625
1A	TraesCS1A02G055500	36605149	36605802	GWHASIY00000001	ScWN1R01G060000	52552319	52557038
1A	TraesCS1A02G056105	36756279	36758989	GWHASIY00000001	ScWN1R01G060400	53030497	53033117
1A	TraesCS1A02G057600	37619290	37622853	GWHASIY00000001	ScWN1R01G061400	53490878	53494264
1A	TraesCS1A02G057800	38359265	38359954	GWHASIY00000001	ScWN1R01G061600	53505988	53508287
1A	TraesCS1A02G058300	38717933	38718693	GWHASIY00000001	ScWN1R01G062800	54664087	54665498
1A	TraesCS1A02G059100	39870474	39872241	GWHASIY00000001	ScWN1R01G063500	55432575	55464914
1A	TraesCS1A02G086500	73295476	73300550	GWHASIY00000001	ScWN1R01G125200	143203555	143208436
1A	TraesCS1A02G086600	73302087	73306610	GWHASIY00000001	ScWN1R01G125400	143433435	143437919
1A	TraesCS1A02G086800	73312930	73322282	GWHASIY00000001	ScWN1R01G125600	143847382	143855884
1A	TraesCS1A02G086900	73323165	73330054	GWHASIY00000001	ScWN1R01G125900	143993786	144002189
1A	TraesCS1A02G087000	73330787	73331930	GWHASIY00000001	ScWN1R01G126000	144005137	144006153
1A	TraesCS1A02G089800	79167082	79169605	GWHASIY00000001	ScWN1R01G126500	144599508	144602040
1A	TraesCS1A02G089900	79688776	79694804	GWHASIY00000001	ScWN1R01G126600	144604090	144609756
1A	TraesCS1A02G251700	443198967	443211104	GWHASIY00000001	ScWN1R01G347800	679785367	679797032
1A	TraesCS1A02G252200	443870054	443871814	GWHASIY00000001	ScWN1R01G348300	681346209	681348059
1A	TraesCS1A02G253700	445527584	445539459	GWHASIY00000001	ScWN1R01G348700	681880237	681881118
1A	TraesCS1A02G255200	447112678	447120162	GWHASIY00000001	ScWN1R01G350300	684441740	684448998
1A	TraesCS1A02G255900	448627007	448629624	GWHASIY00000001	ScWN1R01G351200	687453942	687458171
1A	TraesCS1A02G256800	449195771	449201684	GWHASIY00000001	ScWN1R01G352200	688846779	688852845
1A	TraesCS1A02G257400	449623117	449626157	GWHASIY00000001	ScWN1R01G354300	691105672	691108059
1A	TraesCS1A02G258500	451617712	451619073	GWHASIY00000001	ScWN1R01G355400	695383827	695385288
1A	TraesCS1A02G175600	313590610	313592112	GWHASIY00000001	ScWN1R01G226400	467492050	467493550
1A	TraesCS1A02G176900	319079823	319087554	GWHASIY00000001	ScWN1R01G227700	471300961	471307537
1A	TraesCS1A02G178000	321395030	321399108	GWHASIY00000001	ScWN1R01G229800	475200174	475204457
1A	TraesCS1A02G178200	321875570	321880525	GWHASIY00000001	ScWN1R01G231000	477417142	477421651
1A	TraesCS1A02G179500	324494215	324498371	GWHASIY00000001	ScWN1R01G231600	478686758	478690991
1A	TraesCS1A02G180100	325036711	325039829	GWHASIY00000001	ScWN1R01G233200	481962905	481966518
1A	TraesCS1A02G180200	325039828	325049320	GWHASIY00000001	ScWN1R01G233700	482517373	482527390
1A	TraesCS1A02G181000	327014865	327018031	GWHASIY00000001	ScWN1R01G234100	484522752	484525604
1A	TraesCS1A02G415200	574336004	574341165	GWHASIY00000001	ScWN1R01G544100	911280976	911287049
1A	TraesCS1A02G416500	574826362	574832131	GWHASIY00000001	ScWN1R01G546100	912324478	912329926
1A	TraesCS1A02G416600	574933843	574935896	GWHASIY00000001	ScWN1R01G546200	912356348	912357286
1A	TraesCS1A02G416700	574938084	574938521	GWHASIY00000001	ScWN1R01G546300	912363020	912392646
1A	TraesCS1A02G416900	575119607	575125114	GWHASIY00000001	ScWN1R01G546500	912412287	912417744
1A	TraesCS1A02G417100	575226527	575227100	GWHASIY00000001	ScWN1R01G546600	912432632	912434361
1A	TraesCS1A02G418300	575736809	575741899	GWHASIY00000001	ScWN1R01G547500	912718433	912723005
1A	TraesCS1A02G338700	528102140	528103155	GWHASIY00000001	ScWN1R01G455200	825744595	825782874
1A	TraesCS1A02G339600	530170540	530174060	GWHASIY00000001	ScWN1R01G457600	828273414	828274850
1A	TraesCS1A02G340200	530511919	530515502	GWHASIY00000001	ScWN1R01G458000	828489595	828493227
1A	TraesCS1A02G340500	530726271	530727004	GWHASIY00000001	ScWN1R01G458400	828619901	828620886
1A	TraesCS1A02G340900	530780002	530782491	GWHASIY00000001	ScWN1R01G458700	828959367	828961844
1A	TraesCS1A02G341700	531227499	531237925	GWHASIY00000001	ScWN1R01G459300	829580632	829585610
1A	TraesCS1A02G341900	531281089	531283948	GWHASIY00000001	ScWN1R01G459500	829813698	829815766
1A	TraesCS1A02G034000	16838175	16839176	GWHASIY00000001	ScWN1R01G034300	23721418	23722470
1A	TraesCS1A02G035200	18460513	18462491	GWHASIY00000001	ScWN1R01G035400	25033380	25035508
1A	TraesCS1A02G035700	19891661	19894572	GWHASIY00000001	ScWN1R01G036600	26574219	26577844
1A	TraesCS1A02G036400	20236597	20238197	GWHASIY00000001	ScWN1R01G038000	28064432	28066205
1A	TraesCS1A02G036900	20842533	20842862	GWHASIY00000001	ScWN1R01G038200	28366824	28367647
1A	TraesCS1A02G037500	20913437	20914089	GWHASIY00000001	ScWN1R01G040200	29773758	29774276
1A	TraesCS1A02G039000	21278609	21279405	GWHASIY00000001	ScWN1R01G042000	32240102	32240665
1A	TraesCS1A02G039800	21985330	21987056	GWHASIY00000001	ScWN1R01G044000	35314134	35315869
1A	TraesCS1A02G036400	20236597	20238197	GWHASIY00000001	ScWN1R01G534000	898010112	898011846
1A	TraesCS1A02G037700	20924887	20932614	GWHASIY00000001	ScWN1R01G536600	903543157	903545130
1A	TraesCS1A02G037800	20935423	20938081	GWHASIY00000001	ScWN1R01G536700	903545136	903545426
1A	TraesCS1A02G037900	20977276	20980680	GWHASIY00000001	ScWN1R01G537500	905380342	905383225
1A	TraesCS1A02G038100	20998069	20998918	GWHASIY00000001	ScWN1R01G537900	905810036	905810964
1A	TraesCS1A02G038300	21024515	21026280	GWHASIY00000001	ScWN1R01G538000	905816760	905820602
1A	TraesCS1A02G039200	21322246	21335307	GWHASIY00000001	ScWN1R01G538500	906064611	906079032
1A	TraesCS1A02G075200	58287902	58291029	GWHASIY00000001	ScWN1R01G098200	103460263	103467919
1A	TraesCS1A02G076100	58931834	58934940	GWHASIY00000001	ScWN1R01G099300	104543241	104546474
1A	TraesCS1A02G076900	59613357	59616276	GWHASIY00000001	ScWN1R01G100500	105697702	105700585
[truncated: 63,945 more rows]
