# Supplementary material for: Comparative Analysis of HSF Genes From Secale cereale and its Triticeae Relatives Reveal Ancient and Recent Gene Expansions
Source: Front Genet. 2021 Nov 23;12:801218. doi: 10.3389/fgene.2021.801218 (PMC8650501; doi:10.3389/fgene.2021.801218)
Supplement: Supplementary file 7 [file Table1.XLSX]

## Sheet: website
Table S1. Genomes used in this study.
species	Database Link
S. cereale	https://ngdc.cncb.ac.cn/gwh/Assembly/12832/show
T. aestivum	ftp://ftp.ensemblgenomes.org/pub/plants/release-51/fasta/triticum_aestivum/dna/
H. vulgare	https://doi.ipk-gatersleben.de/DOI/b2f47dfb-47ff-4114-89ae-bad8dcc515a1/5615b459-6f4a-4ff2-a6a8-0a1221917742/1
A. thaliana	https://genome.jgi.doe.gov/portal/pages/dynamicOrganismDownload.jsf?organism=Alyrata
O. sativa	https://genome.jgi.doe.gov/portal/pages/dynamicOrganismDownload.jsf?organism=Osativa
